# Supplementary material for: Transcriptome profile of lung dendritic cells after in vitro porcine reproductive and respiratory syndrome virus (PRRSV) infection
Source: PLoS One. 2017 Nov 15;12(11):e0187735. doi: 10.1371/journal.pone.0187735 (PMC5687707; doi:10.1371/journal.pone.0187735)
Supplement: S1 Table — (XLSX) [file pone.0187735.s004.xlsx]

## Sheet: S1 Table
Duroc cluster 32
entrezgene	ensembl_gene_id	external_gene_name	hyp1
396650	ENSSSCG00000001398		http://www.ncbi.nlm.nih.gov/gene/?term=396650
396654	ENSSSCG00000030484	AHR	http://www.ncbi.nlm.nih.gov/gene/?term=396654
396659	ENSSSCG00000039416	CXCR4	http://www.ncbi.nlm.nih.gov/gene/?term=396659
396670	ENSSSCG00000010554	SCD	http://www.ncbi.nlm.nih.gov/gene/?term=396670
396735	ENSSSCG00000017920	CXCL16	http://www.ncbi.nlm.nih.gov/gene/?term=396735
396750	ENSSSCG00000013655	ICAM1	http://www.ncbi.nlm.nih.gov/gene/?term=396750
396752	ENSSSCG00000008648	RSAD2	http://www.ncbi.nlm.nih.gov/gene/?term=396752
396827	ENSSSCG00000030300		http://www.ncbi.nlm.nih.gov/gene/?term=396827
396870	ENSSSCG00000037579	PPBP	http://www.ncbi.nlm.nih.gov/gene/?term=396870
396875	ENSSSCG00000034386	ATP2A2	http://www.ncbi.nlm.nih.gov/gene/?term=396875
396910	ENSSSCG00000015390		http://www.ncbi.nlm.nih.gov/gene/?term=396910
396911	ENSSSCG00000013614	CNN1	http://www.ncbi.nlm.nih.gov/gene/?term=396911
396913	NA	NA	http://www.ncbi.nlm.nih.gov/gene/?term=396913
396938	ENSSSCG00000030653	GANAB	http://www.ncbi.nlm.nih.gov/gene/?term=396938
396946	ENSSSCG00000012625	PGRMC1	http://www.ncbi.nlm.nih.gov/gene/?term=396946
396956	NA	NA	http://www.ncbi.nlm.nih.gov/gene/?term=396956
396988	ENSSSCG00000017164	TIMP2	http://www.ncbi.nlm.nih.gov/gene/?term=396988
396999	ENSSSCG00000000064	ACO2	http://www.ncbi.nlm.nih.gov/gene/?term=396999
397001	ENSSSCG00000022955	POLR2B	http://www.ncbi.nlm.nih.gov/gene/?term=397001
397010	ENSSSCG00000014296		http://www.ncbi.nlm.nih.gov/gene/?term=397010
397032	NA	NA	http://www.ncbi.nlm.nih.gov/gene/?term=397032
397036	ENSSSCG00000021355	SOD1	http://www.ncbi.nlm.nih.gov/gene/?term=397036
397039	NA	NA	http://www.ncbi.nlm.nih.gov/gene/?term=397039
397042	ENSSSCG00000011942	CD47	http://www.ncbi.nlm.nih.gov/gene/?term=397042
397043	ENSSSCG00000017287	PSMC5	http://www.ncbi.nlm.nih.gov/gene/?term=397043
397044	ENSSSCG00000017212	SUMO2	http://www.ncbi.nlm.nih.gov/gene/?term=397044
397047	ENSSSCG00000040777	RPL22	http://www.ncbi.nlm.nih.gov/gene/?term=397047
397062	ENSSSCG00000011848	TFRC	http://www.ncbi.nlm.nih.gov/gene/?term=397062
397096	ENSSSCG00000005625	ENG	http://www.ncbi.nlm.nih.gov/gene/?term=397096
397115	ENSSSCG00000004195	ARG1	http://www.ncbi.nlm.nih.gov/gene/?term=397115
397120	ENSSSCG00000005992	SHAS2	http://www.ncbi.nlm.nih.gov/gene/?term=397120
397121	ENSSSCG00000007032	PLAT	http://www.ncbi.nlm.nih.gov/gene/?term=397121
397122	ENSSSCG00000039214	IL1B	http://www.ncbi.nlm.nih.gov/gene/?term=397122
397128	ENSSSCG00000012077	MX1	http://www.ncbi.nlm.nih.gov/gene/?term=397128
397136	ENSSSCG00000015842	PPP2CB	http://www.ncbi.nlm.nih.gov/gene/?term=397136
397195	ENSSSCG00000013408	ADM	http://www.ncbi.nlm.nih.gov/gene/?term=397195
397214	ENSSSCG00000004044	IGF2R	http://www.ncbi.nlm.nih.gov/gene/?term=397214
397251	ENSSSCG00000016925	PLK2	http://www.ncbi.nlm.nih.gov/gene/?term=397251
397281	ENSSSCG00000004651	GALK2	http://www.ncbi.nlm.nih.gov/gene/?term=397281
397344	ENSSSCG00000015808	ADAM9	http://www.ncbi.nlm.nih.gov/gene/?term=397344
397378	ENSSSCG00000008540	PPP1CB	http://www.ncbi.nlm.nih.gov/gene/?term=397378
397385	ENSSSCG00000003505	DDOST	http://www.ncbi.nlm.nih.gov/gene/?term=397385
397399	ENSSSCG00000003187	FCGRT	http://www.ncbi.nlm.nih.gov/gene/?term=397399
397402	ENSSSCG00000035863	PLIN2	http://www.ncbi.nlm.nih.gov/gene/?term=397402
397403	ENSSSCG00000033727	GPX1	http://www.ncbi.nlm.nih.gov/gene/?term=397403
397404	NA	NA	http://www.ncbi.nlm.nih.gov/gene/?term=397404
397411	ENSSSCG00000014982	MMP7	http://www.ncbi.nlm.nih.gov/gene/?term=397411
397482	ENSSSCG00000017836	PAFAH1B1	http://www.ncbi.nlm.nih.gov/gene/?term=397482
397550	ENSSSCG00000017402	STAT5A	http://www.ncbi.nlm.nih.gov/gene/?term=397550
397566	ENSSSCG00000003812	PGM1	http://www.ncbi.nlm.nih.gov/gene/?term=397566
397592	ENSSSCG00000017428	JUP	http://www.ncbi.nlm.nih.gov/gene/?term=397592
397606	NA	NA	http://www.ncbi.nlm.nih.gov/gene/?term=397606
397676	ENSSSCG00000007674	ZAN	http://www.ncbi.nlm.nih.gov/gene/?term=397676
399525	ENSSSCG00000016056	GLS	http://www.ncbi.nlm.nih.gov/gene/?term=399525
399654	ENSSSCG00000008701	LRPAP1	http://www.ncbi.nlm.nih.gov/gene/?term=399654
404693	ENSSSCG00000016634	CAV1	http://www.ncbi.nlm.nih.gov/gene/?term=404693
406235	NA	NA	http://www.ncbi.nlm.nih.gov/gene/?term=406235
407246	NA	NA	http://www.ncbi.nlm.nih.gov/gene/?term=407246
414369	ENSSSCG00000010017	SMTN	http://www.ncbi.nlm.nih.gov/gene/?term=414369
414388	ENSSSCG00000006556	TPM3	http://www.ncbi.nlm.nih.gov/gene/?term=414388
414394	NA	NA	http://www.ncbi.nlm.nih.gov/gene/?term=414394
414399	ENSSSCG00000003691	MYL12A	http://www.ncbi.nlm.nih.gov/gene/?term=414399
414407	ENSSSCG00000008980	SCARB2	http://www.ncbi.nlm.nih.gov/gene/?term=414407
414413	ENSSSCG00000017513	NPEPPS	http://www.ncbi.nlm.nih.gov/gene/?term=414413
414414	ENSSSCG00000028007	POLR1C	http://www.ncbi.nlm.nih.gov/gene/?term=414414
414836	ENSSSCG00000004658	FBN1	http://www.ncbi.nlm.nih.gov/gene/?term=414836
414852	ENSSSCG00000012318	MAGED1	http://www.ncbi.nlm.nih.gov/gene/?term=414852
414904	ENSSSCG00000008959	CXCL2	http://www.ncbi.nlm.nih.gov/gene/?term=414904
414914	ENSSSCG00000010607	COL17A1	http://www.ncbi.nlm.nih.gov/gene/?term=414914
444997	ENSSSCG00000013072	FADS2	http://www.ncbi.nlm.nih.gov/gene/?term=444997
445460	ENSSSCG00000038706	C1QC	http://www.ncbi.nlm.nih.gov/gene/?term=445460
445516	ENSSSCG00000007085	DSTN	http://www.ncbi.nlm.nih.gov/gene/?term=445516
445521	ENSSSCG00000009327	HMGB1	http://www.ncbi.nlm.nih.gov/gene/?term=445521
445534	ENSSSCG00000006610	S100A11	http://www.ncbi.nlm.nih.gov/gene/?term=445534
448812	ENSSSCG00000038783	IGFBP3	http://www.ncbi.nlm.nih.gov/gene/?term=448812
448813	ENSSSCG00000001400	DDX39B	http://www.ncbi.nlm.nih.gov/gene/?term=448813
492279	ENSSSCG00000016077	HSPD1	http://www.ncbi.nlm.nih.gov/gene/?term=492279
492822	ENSSSCG00000008195	COX5B	http://www.ncbi.nlm.nih.gov/gene/?term=492822
493184	ENSSSCG00000039962	HSPB1	http://www.ncbi.nlm.nih.gov/gene/?term=493184
493185	ENSSSCG00000016646	IFRD1	http://www.ncbi.nlm.nih.gov/gene/?term=493185
497061	ENSSSCG00000012026	ADAMTS1	http://www.ncbi.nlm.nih.gov/gene/?term=497061
595125	ENSSSCG00000003046	RABAC1	http://www.ncbi.nlm.nih.gov/gene/?term=595125
595132	ENSSSCG00000011027	KIF5B	http://www.ncbi.nlm.nih.gov/gene/?term=595132
654289	ENSSSCG00000026585	PROCR	http://www.ncbi.nlm.nih.gov/gene/?term=654289
733578	ENSSSCG00000007718	CLDN4	http://www.ncbi.nlm.nih.gov/gene/?term=733578
733583	ENSSSCG00000006628		http://www.ncbi.nlm.nih.gov/gene/?term=733583
733611	ENSSSCG00000012913	PPP1CA	http://www.ncbi.nlm.nih.gov/gene/?term=733611
733630	ENSSSCG00000005229	VLDLR	http://www.ncbi.nlm.nih.gov/gene/?term=733630
733656	ENSSSCG00000003791	SRSF11	http://www.ncbi.nlm.nih.gov/gene/?term=733656
733665	ENSSSCG00000017605	MMD	http://www.ncbi.nlm.nih.gov/gene/?term=733665
733688	ENSSSCG00000031262	TXNIP	http://www.ncbi.nlm.nih.gov/gene/?term=733688
768102	ENSSSCG00000007362	SRSF6	http://www.ncbi.nlm.nih.gov/gene/?term=768102
768103	ENSSSCG00000000288	HNRNPA1L2	http://www.ncbi.nlm.nih.gov/gene/?term=768103
780404	ENSSSCG00000003385	PARK7	http://www.ncbi.nlm.nih.gov/gene/?term=780404
780428	ENSSSCG00000003520	CDC42	http://www.ncbi.nlm.nih.gov/gene/?term=780428
100037272	ENSSSCG00000008443	EPAS1	http://www.ncbi.nlm.nih.gov/gene/?term=100037272
100037299	ENSSSCG00000010292	P4HA1	http://www.ncbi.nlm.nih.gov/gene/?term=100037299
100037988	ENSSSCG00000033368	ATP5G2	http://www.ncbi.nlm.nih.gov/gene/?term=100037988
100037992	ENSSSCG00000005590	PSMB7	http://www.ncbi.nlm.nih.gov/gene/?term=100037992
100038000	ENSSSCG00000004480	COX7A2	http://www.ncbi.nlm.nih.gov/gene/?term=100038000
100038009	ENSSSCG00000030125	SELENOF	http://www.ncbi.nlm.nih.gov/gene/?term=100038009
100038030	ENSSSCG00000028420	EIF4E	http://www.ncbi.nlm.nih.gov/gene/?term=100038030
100048933	ENSSSCG00000030268	ZFAND5	http://www.ncbi.nlm.nih.gov/gene/?term=100048933
100049656	ENSSSCG00000006887		http://www.ncbi.nlm.nih.gov/gene/?term=100049656
100049658	ENSSSCG00000007309	RBM39	http://www.ncbi.nlm.nih.gov/gene/?term=100049658
100101926	ENSSSCG00000017155	EIF4A3	http://www.ncbi.nlm.nih.gov/gene/?term=100101926
100101928	ENSSSCG00000011803		http://www.ncbi.nlm.nih.gov/gene/?term=100101928
100126164	ENSSSCG00000005608	ANGPTL2	http://www.ncbi.nlm.nih.gov/gene/?term=100126164
100127488	ENSSSCG00000006590	S100A8	http://www.ncbi.nlm.nih.gov/gene/?term=100127488
100134958	ENSSSCG00000003493	CAPZB	http://www.ncbi.nlm.nih.gov/gene/?term=100134958
100134963	ENSSSCG00000007524		http://www.ncbi.nlm.nih.gov/gene/?term=100134963
100135029	NA	NA	http://www.ncbi.nlm.nih.gov/gene/?term=100135029
100135677	ENSSSCG00000024484	DEGS1	http://www.ncbi.nlm.nih.gov/gene/?term=100135677
100137083	ENSSSCG00000001409	PRRC2A	http://www.ncbi.nlm.nih.gov/gene/?term=100137083
100141402	ENSSSCG00000013647	CDC37	http://www.ncbi.nlm.nih.gov/gene/?term=100141402
100142664	ENSSSCG00000001927		http://www.ncbi.nlm.nih.gov/gene/?term=100142664
100144440	ENSSSCG00000040773	TOB1	http://www.ncbi.nlm.nih.gov/gene/?term=100144440
100144519	ENSSSCG00000007739	GUSB	http://www.ncbi.nlm.nih.gov/gene/?term=100144519
100145888	ENSSSCG00000003983	SMAP2	http://www.ncbi.nlm.nih.gov/gene/?term=100145888
100151822	ENSSSCG00000006232	RAB2A	http://www.ncbi.nlm.nih.gov/gene/?term=100151822
100151838	ENSSSCG00000006237	SDCBP	http://www.ncbi.nlm.nih.gov/gene/?term=100151838
100152077	ENSSSCG00000000252	KRT8	http://www.ncbi.nlm.nih.gov/gene/?term=100152077
100152091	NA	NA	http://www.ncbi.nlm.nih.gov/gene/?term=100152091
100152184	ENSSSCG00000022784	PLEKHO1	http://www.ncbi.nlm.nih.gov/gene/?term=100152184
100152191	ENSSSCG00000038031	CPSF6	http://www.ncbi.nlm.nih.gov/gene/?term=100152191
100152232	ENSSSCG00000039265	COX6A1	http://www.ncbi.nlm.nih.gov/gene/?term=100152232
100152263	ENSSSCG00000005373	NANS	http://www.ncbi.nlm.nih.gov/gene/?term=100152263
100152356	ENSSSCG00000039591	SERINC3	http://www.ncbi.nlm.nih.gov/gene/?term=100152356
100152398	ENSSSCG00000006800	CD53	http://www.ncbi.nlm.nih.gov/gene/?term=100152398
100152480	ENSSSCG00000032164	PEA15	http://www.ncbi.nlm.nih.gov/gene/?term=100152480
100152555	ENSSSCG00000032595	RAP1B	http://www.ncbi.nlm.nih.gov/gene/?term=100152555
100152595	ENSSSCG00000031733	AKAP12	http://www.ncbi.nlm.nih.gov/gene/?term=100152595
100152609	ENSSSCG00000001571		http://www.ncbi.nlm.nih.gov/gene/?term=100152609
100152689	ENSSSCG00000001022	SSR1	http://www.ncbi.nlm.nih.gov/gene/?term=100152689
100152729	ENSSSCG00000006580	S100A2	http://www.ncbi.nlm.nih.gov/gene/?term=100152729
100152741	ENSSSCG00000009865	TBX3	http://www.ncbi.nlm.nih.gov/gene/?term=100152741
100152754	ENSSSCG00000006088	SDC2	http://www.ncbi.nlm.nih.gov/gene/?term=100152754
100152781	ENSSSCG00000007140	SMOX	http://www.ncbi.nlm.nih.gov/gene/?term=100152781
100152815	ENSSSCG00000004058	EZR	http://www.ncbi.nlm.nih.gov/gene/?term=100152815
100152909	ENSSSCG00000016094	BZW1	http://www.ncbi.nlm.nih.gov/gene/?term=100152909
100152933	ENSSSCG00000009509	IPO5	http://www.ncbi.nlm.nih.gov/gene/?term=100152933
100153111	ENSSSCG00000010247	DDX21	http://www.ncbi.nlm.nih.gov/gene/?term=100153111
100153160	ENSSSCG00000007381	YWHAB	http://www.ncbi.nlm.nih.gov/gene/?term=100153160
100153386	ENSSSCG00000001455		http://www.ncbi.nlm.nih.gov/gene/?term=100153386
100153434	ENSSSCG00000001835	ABHD2	http://www.ncbi.nlm.nih.gov/gene/?term=100153434
100153485	ENSSSCG00000004048	TCP1	http://www.ncbi.nlm.nih.gov/gene/?term=100153485
100153630	ENSSSCG00000000951		http://www.ncbi.nlm.nih.gov/gene/?term=100153630
100153665	ENSSSCG00000027480	KLF10	http://www.ncbi.nlm.nih.gov/gene/?term=100153665
100153828	ENSSSCG00000016272	PSMD1	http://www.ncbi.nlm.nih.gov/gene/?term=100153828
100153873	ENSSSCG00000001660	PTK7	http://www.ncbi.nlm.nih.gov/gene/?term=100153873
100153923	ENSSSCG00000034984	PSMB4	http://www.ncbi.nlm.nih.gov/gene/?term=100153923
100153946	ENSSSCG00000032367	CEBPD	http://www.ncbi.nlm.nih.gov/gene/?term=100153946
100154117	ENSSSCG00000040743	M6PR	http://www.ncbi.nlm.nih.gov/gene/?term=100154117
100154143	ENSSSCG00000010682	PRDX3	http://www.ncbi.nlm.nih.gov/gene/?term=100154143
100154234	ENSSSCG00000004238	HSF2	http://www.ncbi.nlm.nih.gov/gene/?term=100154234
100154248	ENSSSCG00000010452	IFIT1	http://www.ncbi.nlm.nih.gov/gene/?term=100154248
100154318	ENSSSCG00000006501	SSR2	http://www.ncbi.nlm.nih.gov/gene/?term=100154318
100154319	ENSSSCG00000040317	SOD2	http://www.ncbi.nlm.nih.gov/gene/?term=100154319
100154370	ENSSSCG00000004294		http://www.ncbi.nlm.nih.gov/gene/?term=100154370
100154509	ENSSSCG00000032583	SRSF5	http://www.ncbi.nlm.nih.gov/gene/?term=100154509
100154581	ENSSSCG00000004425	LAMA4	http://www.ncbi.nlm.nih.gov/gene/?term=100154581
100154730	NA	NA	http://www.ncbi.nlm.nih.gov/gene/?term=100154730
100154734	ENSSSCG00000028553	ILF2	http://www.ncbi.nlm.nih.gov/gene/?term=100154734
100154817	ENSSSCG00000037772	ATP5F1	http://www.ncbi.nlm.nih.gov/gene/?term=100154817
100154823	ENSSSCG00000001769	MORF4L1	http://www.ncbi.nlm.nih.gov/gene/?term=100154823
100154898	ENSSSCG00000010476	MYOF	http://www.ncbi.nlm.nih.gov/gene/?term=100154898
100154945	ENSSSCG00000024692		http://www.ncbi.nlm.nih.gov/gene/?term=100154945
100154960	NA	NA	http://www.ncbi.nlm.nih.gov/gene/?term=100154960
100155084	ENSSSCG00000001679	XPO5	http://www.ncbi.nlm.nih.gov/gene/?term=100155084
100155248	ENSSSCG00000002444	FBLN5	http://www.ncbi.nlm.nih.gov/gene/?term=100155248
100155274	ENSSSCG00000002433	PSMC1	http://www.ncbi.nlm.nih.gov/gene/?term=100155274
100155306	ENSSSCG00000011621	SEC61A1	http://www.ncbi.nlm.nih.gov/gene/?term=100155306
100155344	ENSSSCG00000000661	PHC1	http://www.ncbi.nlm.nih.gov/gene/?term=100155344
100155420	ENSSSCG00000000058	SNU13	http://www.ncbi.nlm.nih.gov/gene/?term=100155420
100155428	NA	NA	http://www.ncbi.nlm.nih.gov/gene/?term=100155428
100155484	ENSSSCG00000006835	SARS	http://www.ncbi.nlm.nih.gov/gene/?term=100155484
100155504	ENSSSCG00000010035	YWHAH	http://www.ncbi.nlm.nih.gov/gene/?term=100155504
100155600	ENSSSCG00000001475	SLC39A7	http://www.ncbi.nlm.nih.gov/gene/?term=100155600
100155612	ENSSSCG00000016187	CATIP	http://www.ncbi.nlm.nih.gov/gene/?term=100155612
100155875	ENSSSCG00000011552	ARPC4	http://www.ncbi.nlm.nih.gov/gene/?term=100155875
100155889	NA	NA	http://www.ncbi.nlm.nih.gov/gene/?term=100155889
100155930	ENSSSCG00000010370		http://www.ncbi.nlm.nih.gov/gene/?term=100155930
100156022	ENSSSCG00000004142	CITED2	http://www.ncbi.nlm.nih.gov/gene/?term=100156022
100156071	ENSSSCG00000005944	NDRG1	http://www.ncbi.nlm.nih.gov/gene/?term=100156071
100156075	ENSSSCG00000006358	NDUFS2	http://www.ncbi.nlm.nih.gov/gene/?term=100156075
100156112	ENSSSCG00000000767	ATP6V1E1	http://www.ncbi.nlm.nih.gov/gene/?term=100156112
100156254	ENSSSCG00000009412	LCP1	http://www.ncbi.nlm.nih.gov/gene/?term=100156254
100156262	ENSSSCG00000010437	PAPSS2	http://www.ncbi.nlm.nih.gov/gene/?term=100156262
100156321	ENSSSCG00000006539	SHC1	http://www.ncbi.nlm.nih.gov/gene/?term=100156321
100156354	ENSSSCG00000034131	TXNDC5	http://www.ncbi.nlm.nih.gov/gene/?term=100156354
100156458	ENSSSCG00000010345	GHITM	http://www.ncbi.nlm.nih.gov/gene/?term=100156458
100156461	ENSSSCG00000009620	BMP1	http://www.ncbi.nlm.nih.gov/gene/?term=100156461
100156619	ENSSSCG00000010585	ACTR1A	http://www.ncbi.nlm.nih.gov/gene/?term=100156619
100156649	ENSSSCG00000006340	UAP1	http://www.ncbi.nlm.nih.gov/gene/?term=100156649
100156677	ENSSSCG00000007289	TRPC4AP	http://www.ncbi.nlm.nih.gov/gene/?term=100156677
100156737	ENSSSCG00000006644	CERS2	http://www.ncbi.nlm.nih.gov/gene/?term=100156737
100156798	ENSSSCG00000007431	CTSA	http://www.ncbi.nlm.nih.gov/gene/?term=100156798
100156824	ENSSSCG00000009872	PLBD2	http://www.ncbi.nlm.nih.gov/gene/?term=100156824
100156882	ENSSSCG00000001817	FURIN	http://www.ncbi.nlm.nih.gov/gene/?term=100156882
100156939	ENSSSCG00000011662	COPB2	http://www.ncbi.nlm.nih.gov/gene/?term=100156939
100156994	ENSSSCG00000005030	NID2	http://www.ncbi.nlm.nih.gov/gene/?term=100156994
100157138	ENSSSCG00000002135	PNP	http://www.ncbi.nlm.nih.gov/gene/?term=100157138
100157162	ENSSSCG00000010368	GLUD1	http://www.ncbi.nlm.nih.gov/gene/?term=100157162
100157197	ENSSSCG00000015480	PRRC2C	http://www.ncbi.nlm.nih.gov/gene/?term=100157197
100157296	ENSSSCG00000006386	COPA	http://www.ncbi.nlm.nih.gov/gene/?term=100157296
100157344	ENSSSCG00000011850		http://www.ncbi.nlm.nih.gov/gene/?term=100157344
100157517	ENSSSCG00000005672	PTPA	http://www.ncbi.nlm.nih.gov/gene/?term=100157517
100157656	ENSSSCG00000001814	IQGAP1	http://www.ncbi.nlm.nih.gov/gene/?term=100157656
100157750	ENSSSCG00000028373		http://www.ncbi.nlm.nih.gov/gene/?term=100157750
100157773	ENSSSCG00000009904	DYNLL1	http://www.ncbi.nlm.nih.gov/gene/?term=100157773
100157776	ENSSSCG00000000496	CCT2	http://www.ncbi.nlm.nih.gov/gene/?term=100157776
100157797	ENSSSCG00000040731	TMEM65	http://www.ncbi.nlm.nih.gov/gene/?term=100157797
100157848	ENSSSCG00000032242	HMGA1	http://www.ncbi.nlm.nih.gov/gene/?term=100157848
100157865	ENSSSCG00000001868	TSPAN3	http://www.ncbi.nlm.nih.gov/gene/?term=100157865
100157887	ENSSSCG00000016075	SF3B1	http://www.ncbi.nlm.nih.gov/gene/?term=100157887
100157970	ENSSSCG00000010111	DGCR2	http://www.ncbi.nlm.nih.gov/gene/?term=100157970
100158033	ENSSSCG00000016019	NCKAP1	http://www.ncbi.nlm.nih.gov/gene/?term=100158033
100158055	NA	NA	http://www.ncbi.nlm.nih.gov/gene/?term=100158055
100158127	ENSSSCG00000004870	CNDP2	http://www.ncbi.nlm.nih.gov/gene/?term=100158127
100158185	ENSSSCG00000012623	SLC25A5	http://www.ncbi.nlm.nih.gov/gene/?term=100158185
100158187	ENSSSCG00000012597	PLS3	http://www.ncbi.nlm.nih.gov/gene/?term=100158187
100158243	ENSSSCG00000024018	SLC16A3	http://www.ncbi.nlm.nih.gov/gene/?term=100158243
100170118	ENSSSCG00000032007	RTN4	http://www.ncbi.nlm.nih.gov/gene/?term=100170118
100170131	ENSSSCG00000016714	CYCS	http://www.ncbi.nlm.nih.gov/gene/?term=100170131
100170772	ENSSSCG00000017094	MARCH6	http://www.ncbi.nlm.nih.gov/gene/?term=100170772
100174961	ENSSSCG00000035212	KLF6	http://www.ncbi.nlm.nih.gov/gene/?term=100174961
100174963	ENSSSCG00000007609	ARPC1A	http://www.ncbi.nlm.nih.gov/gene/?term=100174963
100174964	ENSSSCG00000007625	ARPC1B	http://www.ncbi.nlm.nih.gov/gene/?term=100174964
100188903	ENSSSCG00000009047		http://www.ncbi.nlm.nih.gov/gene/?term=100188903
100188906	ENSSSCG00000021363	CHD3	http://www.ncbi.nlm.nih.gov/gene/?term=100188906
100217394	ENSSSCG00000037879		http://www.ncbi.nlm.nih.gov/gene/?term=100217394
100270821	ENSSSCG00000003806	LEPROT	http://www.ncbi.nlm.nih.gov/gene/?term=100270821
100271903	ENSSSCG00000017091	TNIP1	http://www.ncbi.nlm.nih.gov/gene/?term=100271903
100271929	ENSSSCG00000022659	CLTC	http://www.ncbi.nlm.nih.gov/gene/?term=100271929
100271929	ENSSSCG00000022659	CLTC	http://www.ncbi.nlm.nih.gov/gene/?term=100271929
100294678	ENSSSCG00000023643		http://www.ncbi.nlm.nih.gov/gene/?term=100294678
100301483	ENSSSCG00000032857	S100A12	http://www.ncbi.nlm.nih.gov/gene/?term=100301483
100302027	ENSSSCG00000015570	IVNS1ABP	http://www.ncbi.nlm.nih.gov/gene/?term=100302027
100316852	ENSSSCG00000006930	SH3GLB1	http://www.ncbi.nlm.nih.gov/gene/?term=100316852
100322871	ENSSSCG00000008303	CCT7	http://www.ncbi.nlm.nih.gov/gene/?term=100322871
100359359	ENSSSCG00000005454	TXNDC8	http://www.ncbi.nlm.nih.gov/gene/?term=100359359
100415933	ENSSSCG00000025441	SPACA4	http://www.ncbi.nlm.nih.gov/gene/?term=100415933
100462751	ENSSSCG00000000645	GABARAPL1	http://www.ncbi.nlm.nih.gov/gene/?term=100462751
100462754	ENSSSCG00000002655	MAP1LC3B	http://www.ncbi.nlm.nih.gov/gene/?term=100462754
100505460	ENSSSCG00000032914	MANF	http://www.ncbi.nlm.nih.gov/gene/?term=100505460
100510904	ENSSSCG00000039348	H1F0	http://www.ncbi.nlm.nih.gov/gene/?term=100510904
100511011	ENSSSCG00000023304	SRRM2	http://www.ncbi.nlm.nih.gov/gene/?term=100511011
100511021	ENSSSCG00000003085	CLPTM1	http://www.ncbi.nlm.nih.gov/gene/?term=100511021
100511023	NA	NA	http://www.ncbi.nlm.nih.gov/gene/?term=100511023
100511310	ENSSSCG00000013911	TMEM59L	http://www.ncbi.nlm.nih.gov/gene/?term=100511310
100511312	ENSSSCG00000014036	TMED9	http://www.ncbi.nlm.nih.gov/gene/?term=100511312
100511501	ENSSSCG00000027224	PCBP1	http://www.ncbi.nlm.nih.gov/gene/?term=100511501
100511525	ENSSSCG00000015214	STT3A	http://www.ncbi.nlm.nih.gov/gene/?term=100511525
100511690	NA	NA	http://www.ncbi.nlm.nih.gov/gene/?term=100511690
100511704	ENSSSCG00000037245	HNRNPDL	http://www.ncbi.nlm.nih.gov/gene/?term=100511704
100511709	ENSSSCG00000015215		http://www.ncbi.nlm.nih.gov/gene/?term=100511709
100511934	NA	NA	http://www.ncbi.nlm.nih.gov/gene/?term=100511934
100512008	ENSSSCG00000011000	DNAJA1	http://www.ncbi.nlm.nih.gov/gene/?term=100512008
100512087	NA	NA	http://www.ncbi.nlm.nih.gov/gene/?term=100512087
100512260	ENSSSCG00000016677	GARS	http://www.ncbi.nlm.nih.gov/gene/?term=100512260
100512312	ENSSSCG00000018051	COPS3	http://www.ncbi.nlm.nih.gov/gene/?term=100512312
100512335	ENSSSCG00000031182	PRELID1	http://www.ncbi.nlm.nih.gov/gene/?term=100512335
100512419	ENSSSCG00000003839		http://www.ncbi.nlm.nih.gov/gene/?term=100512419
100512446	ENSSSCG00000027676		http://www.ncbi.nlm.nih.gov/gene/?term=100512446
100512454	ENSSSCG00000013239	PSMC3	http://www.ncbi.nlm.nih.gov/gene/?term=100512454
100512482	ENSSSCG00000024693	MRPL17	http://www.ncbi.nlm.nih.gov/gene/?term=100512482
100512521	ENSSSCG00000013736	PRDX2	http://www.ncbi.nlm.nih.gov/gene/?term=100512521
100512538	ENSSSCG00000003150	NUCB1	http://www.ncbi.nlm.nih.gov/gene/?term=100512538
100512646	ENSSSCG00000013305	CAPRIN1	http://www.ncbi.nlm.nih.gov/gene/?term=100512646
100512751	NA	NA	http://www.ncbi.nlm.nih.gov/gene/?term=100512751
100512782	NA	NA	http://www.ncbi.nlm.nih.gov/gene/?term=100512782
100512811	NA	NA	http://www.ncbi.nlm.nih.gov/gene/?term=100512811
100513111	ENSSSCG00000011594	NR2C2	http://www.ncbi.nlm.nih.gov/gene/?term=100513111
100513322	ENSSSCG00000027287	TMEM189	http://www.ncbi.nlm.nih.gov/gene/?term=100513322
100513328	ENSSSCG00000004542	NARS	http://www.ncbi.nlm.nih.gov/gene/?term=100513328
100513532	ENSSSCG00000008147	FHL2	http://www.ncbi.nlm.nih.gov/gene/?term=100513532
100513629	ENSSSCG00000015973	ATP5G3	http://www.ncbi.nlm.nih.gov/gene/?term=100513629
100513964	ENSSSCG00000016750	YKT6	http://www.ncbi.nlm.nih.gov/gene/?term=100513964
100514028	ENSSSCG00000005656		http://www.ncbi.nlm.nih.gov/gene/?term=100514028
100514210	ENSSSCG00000012847	TALDO1	http://www.ncbi.nlm.nih.gov/gene/?term=100514210
100514246	NA	NA	http://www.ncbi.nlm.nih.gov/gene/?term=100514246
100514300	ENSSSCG00000002368	LTBP2	http://www.ncbi.nlm.nih.gov/gene/?term=100514300
100514317	ENSSSCG00000028019	LRRC59	http://www.ncbi.nlm.nih.gov/gene/?term=100514317
100514609	NA	NA	http://www.ncbi.nlm.nih.gov/gene/?term=100514609
100514648	ENSSSCG00000023837	WFDC1	http://www.ncbi.nlm.nih.gov/gene/?term=100514648
100514753	ENSSSCG00000023379	UBE2L6	http://www.ncbi.nlm.nih.gov/gene/?term=100514753
100514824	ENSSSCG00000014071	BTF3	http://www.ncbi.nlm.nih.gov/gene/?term=100514824
100514865	ENSSSCG00000015424	PSMC2	http://www.ncbi.nlm.nih.gov/gene/?term=100514865
100514935	ENSSSCG00000012247	ATP6AP2	http://www.ncbi.nlm.nih.gov/gene/?term=100514935
100514975	NA	NA	http://www.ncbi.nlm.nih.gov/gene/?term=100514975
100515138	ENSSSCG00000006612	S100A10	http://www.ncbi.nlm.nih.gov/gene/?term=100515138
100515290	NA	NA	http://www.ncbi.nlm.nih.gov/gene/?term=100515290
100515360	NA	NA	http://www.ncbi.nlm.nih.gov/gene/?term=100515360
100515361	NA	NA	http://www.ncbi.nlm.nih.gov/gene/?term=100515361
100515571	NA	NA	http://www.ncbi.nlm.nih.gov/gene/?term=100515571
100515576	ENSSSCG00000017866	TAX1BP3	http://www.ncbi.nlm.nih.gov/gene/?term=100515576
100515580	ENSSSCG00000011535	ARL8B	http://www.ncbi.nlm.nih.gov/gene/?term=100515580
100515610	ENSSSCG00000000697	CHD4	http://www.ncbi.nlm.nih.gov/gene/?term=100515610
100515735	NA	NA	http://www.ncbi.nlm.nih.gov/gene/?term=100515735
100515756	NA	NA	http://www.ncbi.nlm.nih.gov/gene/?term=100515756
100515893	ENSSSCG00000006395		http://www.ncbi.nlm.nih.gov/gene/?term=100515893
100515992	ENSSSCG00000037964	GNG10	http://www.ncbi.nlm.nih.gov/gene/?term=100515992
100516106	ENSSSCG00000017300	MRC2	http://www.ncbi.nlm.nih.gov/gene/?term=100516106
100516245	NA	NA	http://www.ncbi.nlm.nih.gov/gene/?term=100516245
100516289	ENSSSCG00000011133	PFKFB3	http://www.ncbi.nlm.nih.gov/gene/?term=100516289
100516295	ENSSSCG00000011613	H1FX	http://www.ncbi.nlm.nih.gov/gene/?term=100516295
100516298	ENSSSCG00000015716	MARCO	http://www.ncbi.nlm.nih.gov/gene/?term=100516298
100516459	ENSSSCG00000033321	GAS1	http://www.ncbi.nlm.nih.gov/gene/?term=100516459
100516484	ENSSSCG00000013318	RCN1	http://www.ncbi.nlm.nih.gov/gene/?term=100516484
100516520	ENSSSCG00000015988	HNRNPA3	http://www.ncbi.nlm.nih.gov/gene/?term=100516520
100516540	ENSSSCG00000013627	PRKCSH	http://www.ncbi.nlm.nih.gov/gene/?term=100516540
100516546	ENSSSCG00000007669	GNB2	http://www.ncbi.nlm.nih.gov/gene/?term=100516546
100516661	ENSSSCG00000012859	NADSYN1	http://www.ncbi.nlm.nih.gov/gene/?term=100516661
100516767	ENSSSCG00000007272	CHMP4B	http://www.ncbi.nlm.nih.gov/gene/?term=100516767
100516776	NA	NA	http://www.ncbi.nlm.nih.gov/gene/?term=100516776
100516779	ENSSSCG00000013391		http://www.ncbi.nlm.nih.gov/gene/?term=100516779
100516936	ENSSSCG00000011616	COPG1	http://www.ncbi.nlm.nih.gov/gene/?term=100516936
100516959	ENSSSCG00000022048	REEP5	http://www.ncbi.nlm.nih.gov/gene/?term=100516959
100517041	ENSSSCG00000008756	DHX15	http://www.ncbi.nlm.nih.gov/gene/?term=100517041
100517064	NA	NA	http://www.ncbi.nlm.nih.gov/gene/?term=100517064
100517068	NA	NA	http://www.ncbi.nlm.nih.gov/gene/?term=100517068
100517095	ENSSSCG00000030608	METAP2	http://www.ncbi.nlm.nih.gov/gene/?term=100517095
100517098	ENSSSCG00000002963	EIF3K	http://www.ncbi.nlm.nih.gov/gene/?term=100517098
100517121	NA	NA	http://www.ncbi.nlm.nih.gov/gene/?term=100517121
100517288	ENSSSCG00000003514	HSPG2	http://www.ncbi.nlm.nih.gov/gene/?term=100517288
100517374	ENSSSCG00000012074		http://www.ncbi.nlm.nih.gov/gene/?term=100517374
100517710	ENSSSCG00000006553	UBAP2L	http://www.ncbi.nlm.nih.gov/gene/?term=100517710
100517736	ENSSSCG00000023298	SRXN1	http://www.ncbi.nlm.nih.gov/gene/?term=100517736
100517777	NA	NA	http://www.ncbi.nlm.nih.gov/gene/?term=100517777
100517815	ENSSSCG00000014559	PSMD13	http://www.ncbi.nlm.nih.gov/gene/?term=100517815
100517854	ENSSSCG00000017773	SUPT6H	http://www.ncbi.nlm.nih.gov/gene/?term=100517854
100517950	ENSSSCG00000003600	TINAGL1	http://www.ncbi.nlm.nih.gov/gene/?term=100517950
100518125	ENSSSCG00000000633	YBX3	http://www.ncbi.nlm.nih.gov/gene/?term=100518125
100518336	ENSSSCG00000009851		http://www.ncbi.nlm.nih.gov/gene/?term=100518336
100518364	ENSSSCG00000007812	XPO6	http://www.ncbi.nlm.nih.gov/gene/?term=100518364
100518449	ENSSSCG00000017514	KPNB1	http://www.ncbi.nlm.nih.gov/gene/?term=100518449
100518544	ENSSSCG00000038912	IFITM3	http://www.ncbi.nlm.nih.gov/gene/?term=100518544
100518545	ENSSSCG00000007743		http://www.ncbi.nlm.nih.gov/gene/?term=100518545
100518613	ENSSSCG00000003798	SERBP1	http://www.ncbi.nlm.nih.gov/gene/?term=100518613
100518811	ENSSSCG00000016577	ATP6V1F	http://www.ncbi.nlm.nih.gov/gene/?term=100518811
100518914	NA	NA	http://www.ncbi.nlm.nih.gov/gene/?term=100518914
100519144	ENSSSCG00000000010	FBLN1	http://www.ncbi.nlm.nih.gov/gene/?term=100519144
100519172	ENSSSCG00000029251		http://www.ncbi.nlm.nih.gov/gene/?term=100519172
100519240	ENSSSCG00000026169	MFSD12	http://www.ncbi.nlm.nih.gov/gene/?term=100519240
100519249	ENSSSCG00000008274	DCTN1	http://www.ncbi.nlm.nih.gov/gene/?term=100519249
100519301	ENSSSCG00000033450	PDAP1	http://www.ncbi.nlm.nih.gov/gene/?term=100519301
100519316	ENSSSCG00000003253		http://www.ncbi.nlm.nih.gov/gene/?term=100519316
100519386	ENSSSCG00000017867	EMC6	http://www.ncbi.nlm.nih.gov/gene/?term=100519386
100519485	ENSSSCG00000000379	ESYT1	http://www.ncbi.nlm.nih.gov/gene/?term=100519485
100519625	ENSSSCG00000009934		http://www.ncbi.nlm.nih.gov/gene/?term=100519625
100519857	ENSSSCG00000014913	PICALM	http://www.ncbi.nlm.nih.gov/gene/?term=100519857
100519964	NA	NA	http://www.ncbi.nlm.nih.gov/gene/?term=100519964
100520144	ENSSSCG00000015322	TFPI2	http://www.ncbi.nlm.nih.gov/gene/?term=100520144
100520233	NA	NA	http://www.ncbi.nlm.nih.gov/gene/?term=100520233
100520250	ENSSSCG00000003199	AP2A1	http://www.ncbi.nlm.nih.gov/gene/?term=100520250
100520507	ENSSSCG00000015576	TPR	http://www.ncbi.nlm.nih.gov/gene/?term=100520507
100520609	NA	NA	http://www.ncbi.nlm.nih.gov/gene/?term=100520609
100520617	ENSSSCG00000003396	CLSTN1	http://www.ncbi.nlm.nih.gov/gene/?term=100520617
100520645	ENSSSCG00000024696		http://www.ncbi.nlm.nih.gov/gene/?term=100520645
100520774	ENSSSCG00000012772	BCAP31	http://www.ncbi.nlm.nih.gov/gene/?term=100520774
100520782	NA	NA	http://www.ncbi.nlm.nih.gov/gene/?term=100520782
100520896	ENSSSCG00000014337	ETF1	http://www.ncbi.nlm.nih.gov/gene/?term=100520896
100520950	ENSSSCG00000014371		http://www.ncbi.nlm.nih.gov/gene/?term=100520950
100521185	ENSSSCG00000007554	ZFAND2A	http://www.ncbi.nlm.nih.gov/gene/?term=100521185
100521434	ENSSSCG00000024043	ADAMTS2	http://www.ncbi.nlm.nih.gov/gene/?term=100521434
100521499	ENSSSCG00000003612	EIF3I	http://www.ncbi.nlm.nih.gov/gene/?term=100521499
100521551	ENSSSCG00000008377	CCT4	http://www.ncbi.nlm.nih.gov/gene/?term=100521551
100521655	ENSSSCG00000013416	MED16	http://www.ncbi.nlm.nih.gov/gene/?term=100521655
100521716	ENSSSCG00000014343		http://www.ncbi.nlm.nih.gov/gene/?term=100521716
100521783	ENSSSCG00000007830	RBBP6	http://www.ncbi.nlm.nih.gov/gene/?term=100521783
100522004	ENSSSCG00000012957	SF3B2	http://www.ncbi.nlm.nih.gov/gene/?term=100522004
100522006	ENSSSCG00000013285	API5	http://www.ncbi.nlm.nih.gov/gene/?term=100522006
100522049	ENSSSCG00000025941	PTP4A1	http://www.ncbi.nlm.nih.gov/gene/?term=100522049
100522180	ENSSSCG00000033757	FKBP2	http://www.ncbi.nlm.nih.gov/gene/?term=100522180
100522208	ENSSSCG00000017346	EFTUD2	http://www.ncbi.nlm.nih.gov/gene/?term=100522208
100522239	ENSSSCG00000013094	DDB1	http://www.ncbi.nlm.nih.gov/gene/?term=100522239
100522598	NA	NA	http://www.ncbi.nlm.nih.gov/gene/?term=100522598
100522629	ENSSSCG00000015056	REXO2	http://www.ncbi.nlm.nih.gov/gene/?term=100522629
100522679	ENSSSCG00000003155	PPP1R15A	http://www.ncbi.nlm.nih.gov/gene/?term=100522679
100522681	ENSSSCG00000003468	PLEKHM2	http://www.ncbi.nlm.nih.gov/gene/?term=100522681
100522725	ENSSSCG00000013046		http://www.ncbi.nlm.nih.gov/gene/?term=100522725
100522801	ENSSSCG00000006016	EIF3H	http://www.ncbi.nlm.nih.gov/gene/?term=100522801
100522848	NA	NA	http://www.ncbi.nlm.nih.gov/gene/?term=100522848
100522900	NA	NA	http://www.ncbi.nlm.nih.gov/gene/?term=100522900
100522912	ENSSSCG00000032223	EIF1AX	http://www.ncbi.nlm.nih.gov/gene/?term=100522912
100522934	ENSSSCG00000003332	SDF4	http://www.ncbi.nlm.nih.gov/gene/?term=100522934
100523032	ENSSSCG00000007228	HM13	http://www.ncbi.nlm.nih.gov/gene/?term=100523032
100523057	ENSSSCG00000007692	YWHAG	http://www.ncbi.nlm.nih.gov/gene/?term=100523057
100523327	ENSSSCG00000010849	WDR26	http://www.ncbi.nlm.nih.gov/gene/?term=100523327
100523358	ENSSSCG00000013735	JUNB	http://www.ncbi.nlm.nih.gov/gene/?term=100523358
100523423	ENSSSCG00000035532	ATP5D	http://www.ncbi.nlm.nih.gov/gene/?term=100523423
100523520	ENSSSCG00000032942		http://www.ncbi.nlm.nih.gov/gene/?term=100523520
100523862	ENSSSCG00000032467	RAB5C	http://www.ncbi.nlm.nih.gov/gene/?term=100523862
100523886	NA	NA	http://www.ncbi.nlm.nih.gov/gene/?term=100523886
100523904	ENSSSCG00000000521	PHLDA1	http://www.ncbi.nlm.nih.gov/gene/?term=100523904
100523931	ENSSSCG00000016988	ERGIC1	http://www.ncbi.nlm.nih.gov/gene/?term=100523931
100523961	NA	NA	http://www.ncbi.nlm.nih.gov/gene/?term=100523961
100523993	ENSSSCG00000025638	UBE2Z	http://www.ncbi.nlm.nih.gov/gene/?term=100523993
100523998	NA	NA	http://www.ncbi.nlm.nih.gov/gene/?term=100523998
100524086	ENSSSCG00000000522	NAP1L1	http://www.ncbi.nlm.nih.gov/gene/?term=100524086
100524195	ENSSSCG00000008374	B3GNT2	http://www.ncbi.nlm.nih.gov/gene/?term=100524195
100524254	ENSSSCG00000000038	CYB5R3	http://www.ncbi.nlm.nih.gov/gene/?term=100524254
100524413	ENSSSCG00000016721	DBNL	http://www.ncbi.nlm.nih.gov/gene/?term=100524413
100524544	ENSSSCG00000005706	ABL1	http://www.ncbi.nlm.nih.gov/gene/?term=100524544
100524561	NA	NA	http://www.ncbi.nlm.nih.gov/gene/?term=100524561
100524707	ENSSSCG00000017549	PHB	http://www.ncbi.nlm.nih.gov/gene/?term=100524707
100524720	ENSSSCG00000016461	ZYX	http://www.ncbi.nlm.nih.gov/gene/?term=100524720
100524842	ENSSSCG00000012534	MORF4L2	http://www.ncbi.nlm.nih.gov/gene/?term=100524842
100524853	ENSSSCG00000014292	HSPA4	http://www.ncbi.nlm.nih.gov/gene/?term=100524853
100524935	NA	NA	http://www.ncbi.nlm.nih.gov/gene/?term=100524935
100525028	ENSSSCG00000012965	DRAP1	http://www.ncbi.nlm.nih.gov/gene/?term=100525028
100525209	ENSSSCG00000013753	IER2	http://www.ncbi.nlm.nih.gov/gene/?term=100525209
100525278	ENSSSCG00000014232	LOX	http://www.ncbi.nlm.nih.gov/gene/?term=100525278
100525303	ENSSSCG00000018041	ALDH3A2	http://www.ncbi.nlm.nih.gov/gene/?term=100525303
100525306	ENSSSCG00000011720	MBNL1	http://www.ncbi.nlm.nih.gov/gene/?term=100525306
100525394	ENSSSCG00000008504	CRIM1	http://www.ncbi.nlm.nih.gov/gene/?term=100525394
100525399	ENSSSCG00000002723		http://www.ncbi.nlm.nih.gov/gene/?term=100525399
100525404	ENSSSCG00000003432	KIAA2013	http://www.ncbi.nlm.nih.gov/gene/?term=100525404
100525579	ENSSSCG00000002795	CDH11	http://www.ncbi.nlm.nih.gov/gene/?term=100525579
100525632	ENSSSCG00000027840		http://www.ncbi.nlm.nih.gov/gene/?term=100525632
100525843	NA	NA	http://www.ncbi.nlm.nih.gov/gene/?term=100525843
100525845	NA	NA	http://www.ncbi.nlm.nih.gov/gene/?term=100525845
100525869	ENSSSCG00000031918	CYC1	http://www.ncbi.nlm.nih.gov/gene/?term=100525869
100525927	ENSSSCG00000003401	KIF1B	http://www.ncbi.nlm.nih.gov/gene/?term=100525927
100526009	ENSSSCG00000011229	STT3B	http://www.ncbi.nlm.nih.gov/gene/?term=100526009
100526031	ENSSSCG00000012971	EFEMP2	http://www.ncbi.nlm.nih.gov/gene/?term=100526031
100526072	ENSSSCG00000017617	SCPEP1	http://www.ncbi.nlm.nih.gov/gene/?term=100526072
100526074	ENSSSCG00000017817	PRPF8	http://www.ncbi.nlm.nih.gov/gene/?term=100526074
100620084	ENSSSCG00000037446	INHBC	http://www.ncbi.nlm.nih.gov/gene/?term=100620084
100620235	ENSSSCG00000025571	POLR2G	http://www.ncbi.nlm.nih.gov/gene/?term=100620235
100620305	NA	NA	http://www.ncbi.nlm.nih.gov/gene/?term=100620305
100620420	ENSSSCG00000039582		http://www.ncbi.nlm.nih.gov/gene/?term=100620420
100620526	NA	NA	http://www.ncbi.nlm.nih.gov/gene/?term=100620526
100620677	ENSSSCG00000028423	RBBP4	http://www.ncbi.nlm.nih.gov/gene/?term=100620677
100620736	ENSSSCG00000036102	TCF25	http://www.ncbi.nlm.nih.gov/gene/?term=100620736
100620815	ENSSSCG00000013522	SAFB	http://www.ncbi.nlm.nih.gov/gene/?term=100620815
100620922	ENSSSCG00000028454	C16orf72	http://www.ncbi.nlm.nih.gov/gene/?term=100620922
100620928	NA	NA	http://www.ncbi.nlm.nih.gov/gene/?term=100620928
100621287	ENSSSCG00000027746	MRFAP1	http://www.ncbi.nlm.nih.gov/gene/?term=100621287
100621422	NA	NA	http://www.ncbi.nlm.nih.gov/gene/?term=100621422
100621541	ENSSSCG00000028878	BCAR1	http://www.ncbi.nlm.nih.gov/gene/?term=100621541
100621622	ENSSSCG00000025822	SFRP1	http://www.ncbi.nlm.nih.gov/gene/?term=100621622
100621722	ENSSSCG00000011609	FBLN2	http://www.ncbi.nlm.nih.gov/gene/?term=100621722
100621757	ENSSSCG00000028197	PFKL	http://www.ncbi.nlm.nih.gov/gene/?term=100621757
100621981	NA	NA	http://www.ncbi.nlm.nih.gov/gene/?term=100621981
100622059	NA	NA	http://www.ncbi.nlm.nih.gov/gene/?term=100622059
100622147	ENSSSCG00000028035		http://www.ncbi.nlm.nih.gov/gene/?term=100622147
100622156	ENSSSCG00000004154	TNFAIP3	http://www.ncbi.nlm.nih.gov/gene/?term=100622156
100622433	NA	NA	http://www.ncbi.nlm.nih.gov/gene/?term=100622433
100622445	ENSSSCG00000023803	ELK3	http://www.ncbi.nlm.nih.gov/gene/?term=100622445
100622592	ENSSSCG00000021005	UBQLN1	http://www.ncbi.nlm.nih.gov/gene/?term=100622592
100622671	ENSSSCG00000012961	BANF1	http://www.ncbi.nlm.nih.gov/gene/?term=100622671
100622738	ENSSSCG00000027946	MVP	http://www.ncbi.nlm.nih.gov/gene/?term=100622738
100622795	ENSSSCG00000011615	RAB7A	http://www.ncbi.nlm.nih.gov/gene/?term=100622795
100622860	ENSSSCG00000030053	ARCN1	http://www.ncbi.nlm.nih.gov/gene/?term=100622860
100622890	ENSSSCG00000020976	CSRP1	http://www.ncbi.nlm.nih.gov/gene/?term=100622890
100622921	ENSSSCG00000021821	MYO1C	http://www.ncbi.nlm.nih.gov/gene/?term=100622921
100622984	ENSSSCG00000027779	TMEM259	http://www.ncbi.nlm.nih.gov/gene/?term=100622984
100622986	ENSSSCG00000025108	G6PD	http://www.ncbi.nlm.nih.gov/gene/?term=100622986
100623068	ENSSSCG00000023556	SUPT5H	http://www.ncbi.nlm.nih.gov/gene/?term=100623068
100623187	NA	NA	http://www.ncbi.nlm.nih.gov/gene/?term=100623187
100623256	ENSSSCG00000023272	ILK	http://www.ncbi.nlm.nih.gov/gene/?term=100623256
100623407	NA	NA	http://www.ncbi.nlm.nih.gov/gene/?term=100623407
100623607	ENSSSCG00000030421	GDI1	http://www.ncbi.nlm.nih.gov/gene/?term=100623607
100623722	ENSSSCG00000023715	GNS	http://www.ncbi.nlm.nih.gov/gene/?term=100623722
100623886	ENSSSCG00000026761	CCT8	http://www.ncbi.nlm.nih.gov/gene/?term=100623886
100623924	ENSSSCG00000021250	FKBP9	http://www.ncbi.nlm.nih.gov/gene/?term=100623924
100623976	NA	NA	http://www.ncbi.nlm.nih.gov/gene/?term=100623976
100624036	ENSSSCG00000026626	RER1	http://www.ncbi.nlm.nih.gov/gene/?term=100624036
100624272	ENSSSCG00000030547	PIP5K1A	http://www.ncbi.nlm.nih.gov/gene/?term=100624272
100624274	ENSSSCG00000025499	FXYD5	http://www.ncbi.nlm.nih.gov/gene/?term=100624274
100624320	ENSSSCG00000031249	PTTG1IP	http://www.ncbi.nlm.nih.gov/gene/?term=100624320
100624451	ENSSSCG00000000071		http://www.ncbi.nlm.nih.gov/gene/?term=100624451
100624668	ENSSSCG00000023371	EHD2	http://www.ncbi.nlm.nih.gov/gene/?term=100624668
100624693	NA	NA	http://www.ncbi.nlm.nih.gov/gene/?term=100624693
100624791	NA	NA	http://www.ncbi.nlm.nih.gov/gene/?term=100624791
100624812	NA	NA	http://www.ncbi.nlm.nih.gov/gene/?term=100624812
100624989	ENSSSCG00000026931	SERTAD1	http://www.ncbi.nlm.nih.gov/gene/?term=100624989
100625022	ENSSSCG00000014828		http://www.ncbi.nlm.nih.gov/gene/?term=100625022
100625051	ENSSSCG00000035852	CSNK1D	http://www.ncbi.nlm.nih.gov/gene/?term=100625051
100625171	ENSSSCG00000004441	DSE	http://www.ncbi.nlm.nih.gov/gene/?term=100625171
100625594	ENSSSCG00000022454	NRBP1	http://www.ncbi.nlm.nih.gov/gene/?term=100625594
100625663	ENSSSCG00000017772	SDF2	http://www.ncbi.nlm.nih.gov/gene/?term=100625663
100625675	NA	NA	http://www.ncbi.nlm.nih.gov/gene/?term=100625675
100625917	NA	NA	http://www.ncbi.nlm.nih.gov/gene/?term=100625917
100626023	NA	NA	http://www.ncbi.nlm.nih.gov/gene/?term=100626023
100626111	ENSSSCG00000027646	TIPARP	http://www.ncbi.nlm.nih.gov/gene/?term=100626111
100626173	ENSSSCG00000025975	FAM83E	http://www.ncbi.nlm.nih.gov/gene/?term=100626173
100626205	ENSSSCG00000022317	SLC38A10	http://www.ncbi.nlm.nih.gov/gene/?term=100626205
100626247	ENSSSCG00000032436		http://www.ncbi.nlm.nih.gov/gene/?term=100626247
100626353	NA	NA	http://www.ncbi.nlm.nih.gov/gene/?term=100626353
100626451	ENSSSCG00000025534	CSE1L	http://www.ncbi.nlm.nih.gov/gene/?term=100626451
100626459	NA	NA	http://www.ncbi.nlm.nih.gov/gene/?term=100626459
100626471	ENSSSCG00000023280	SULT2B1	http://www.ncbi.nlm.nih.gov/gene/?term=100626471
100626508	ENSSSCG00000028886	IPO7	http://www.ncbi.nlm.nih.gov/gene/?term=100626508
100626632	ENSSSCG00000006641	PRUNE1	http://www.ncbi.nlm.nih.gov/gene/?term=100626632
100627162	ENSSSCG00000027294	CDV3	http://www.ncbi.nlm.nih.gov/gene/?term=100627162
100627213	ENSSSCG00000026498	R3HDM2	http://www.ncbi.nlm.nih.gov/gene/?term=100627213
100627243	ENSSSCG00000008510	LTBP1	http://www.ncbi.nlm.nih.gov/gene/?term=100627243
100627455	ENSSSCG00000030535	SNX9	http://www.ncbi.nlm.nih.gov/gene/?term=100627455
100627807	ENSSSCG00000021591		http://www.ncbi.nlm.nih.gov/gene/?term=100627807
100628001	ENSSSCG00000031380		http://www.ncbi.nlm.nih.gov/gene/?term=100628001
100736696	NA	NA	http://www.ncbi.nlm.nih.gov/gene/?term=100736696
100736734	ENSSSCG00000000690	MLF2	http://www.ncbi.nlm.nih.gov/gene/?term=100736734
100736787	ENSSSCG00000021688	ZDHHC13	http://www.ncbi.nlm.nih.gov/gene/?term=100736787
100736849	NA	NA	http://www.ncbi.nlm.nih.gov/gene/?term=100736849
100736886	ENSSSCG00000010309	ZSWIM8	http://www.ncbi.nlm.nih.gov/gene/?term=100736886
100736901	ENSSSCG00000011825	ATP13A3	http://www.ncbi.nlm.nih.gov/gene/?term=100736901
100736944	NA	NA	http://www.ncbi.nlm.nih.gov/gene/?term=100736944
100737027	NA	NA	http://www.ncbi.nlm.nih.gov/gene/?term=100737027
100737048	ENSSSCG00000006954	EEF1D	http://www.ncbi.nlm.nih.gov/gene/?term=100737048
100737120	NA	NA	http://www.ncbi.nlm.nih.gov/gene/?term=100737120
100737174	NA	NA	http://www.ncbi.nlm.nih.gov/gene/?term=100737174
100737210	ENSSSCG00000016275	NCL	http://www.ncbi.nlm.nih.gov/gene/?term=100737210
100737250	ENSSSCG00000012856	NAP1L4	http://www.ncbi.nlm.nih.gov/gene/?term=100737250
100737255	NA	NA	http://www.ncbi.nlm.nih.gov/gene/?term=100737255
100737324	ENSSSCG00000010108	KLHL22	http://www.ncbi.nlm.nih.gov/gene/?term=100737324
100737559	ENSSSCG00000008048	RNPS1	http://www.ncbi.nlm.nih.gov/gene/?term=100737559
100737643	NA	NA	http://www.ncbi.nlm.nih.gov/gene/?term=100737643
100737717	NA	NA	http://www.ncbi.nlm.nih.gov/gene/?term=100737717
100737738	NA	NA	http://www.ncbi.nlm.nih.gov/gene/?term=100737738
100737821	ENSSSCG00000024950		http://www.ncbi.nlm.nih.gov/gene/?term=100737821
100737887	ENSSSCG00000034137	PPIB	http://www.ncbi.nlm.nih.gov/gene/?term=100737887
100737962	ENSSSCG00000000377		http://www.ncbi.nlm.nih.gov/gene/?term=100737962
100738012	NA	NA	http://www.ncbi.nlm.nih.gov/gene/?term=100738012
100738095	NA	NA	http://www.ncbi.nlm.nih.gov/gene/?term=100738095
100738145	NA	NA	http://www.ncbi.nlm.nih.gov/gene/?term=100738145
100738179	NA	NA	http://www.ncbi.nlm.nih.gov/gene/?term=100738179
100738190	NA	NA	http://www.ncbi.nlm.nih.gov/gene/?term=100738190
100738225	NA	NA	http://www.ncbi.nlm.nih.gov/gene/?term=100738225
100738269	ENSSSCG00000003451		http://www.ncbi.nlm.nih.gov/gene/?term=100738269
100738296	NA	NA	http://www.ncbi.nlm.nih.gov/gene/?term=100738296
100738309	NA	NA	http://www.ncbi.nlm.nih.gov/gene/?term=100738309
100738342	NA	NA	http://www.ncbi.nlm.nih.gov/gene/?term=100738342
100738352	NA	NA	http://www.ncbi.nlm.nih.gov/gene/?term=100738352
100738401	NA	NA	http://www.ncbi.nlm.nih.gov/gene/?term=100738401
100738414	NA	NA	http://www.ncbi.nlm.nih.gov/gene/?term=100738414
100738434	NA	NA	http://www.ncbi.nlm.nih.gov/gene/?term=100738434
100738535	NA	NA	http://www.ncbi.nlm.nih.gov/gene/?term=100738535
100738589	ENSSSCG00000037900	CCND1	http://www.ncbi.nlm.nih.gov/gene/?term=100738589
100738612	ENSSSCG00000015595	ATF3	http://www.ncbi.nlm.nih.gov/gene/?term=100738612
100738750	ENSSSCG00000013909	CRLF1	http://www.ncbi.nlm.nih.gov/gene/?term=100738750
100738845	NA	NA	http://www.ncbi.nlm.nih.gov/gene/?term=100738845
100738859	ENSSSCG00000033736	HIST2H2BE	http://www.ncbi.nlm.nih.gov/gene/?term=100738859
100738959	NA	NA	http://www.ncbi.nlm.nih.gov/gene/?term=100738959
100738984	ENSSSCG00000007027	SLC20A2	http://www.ncbi.nlm.nih.gov/gene/?term=100738984
100739134	NA	NA	http://www.ncbi.nlm.nih.gov/gene/?term=100739134
100739153	ENSSSCG00000001564	SRSF3	http://www.ncbi.nlm.nih.gov/gene/?term=100739153
100739163	ENSSSCG00000032003		http://www.ncbi.nlm.nih.gov/gene/?term=100739163
100739326	NA	NA	http://www.ncbi.nlm.nih.gov/gene/?term=100739326
100739333	NA	NA	http://www.ncbi.nlm.nih.gov/gene/?term=100739333
100739422	NA	NA	http://www.ncbi.nlm.nih.gov/gene/?term=100739422
100739577	ENSSSCG00000008127	SNRNP200	http://www.ncbi.nlm.nih.gov/gene/?term=100739577
100739628	NA	NA	http://www.ncbi.nlm.nih.gov/gene/?term=100739628
100739641	ENSSSCG00000005614	FAM129B	http://www.ncbi.nlm.nih.gov/gene/?term=100739641
100739855	NA	NA	http://www.ncbi.nlm.nih.gov/gene/?term=100739855
100739860	NA	NA	http://www.ncbi.nlm.nih.gov/gene/?term=100739860
100739864	ENSSSCG00000011572	SEC13	http://www.ncbi.nlm.nih.gov/gene/?term=100739864
