# Supplementary material for: Transcriptome profile of lung dendritic cells after in vitro porcine reproductive and respiratory syndrome virus (PRRSV) infection
Source: PLoS One. 2017 Nov 15;12(11):e0187735. doi: 10.1371/journal.pone.0187735 (PMC5687707; doi:10.1371/journal.pone.0187735)
Supplement: S2 Table — (XLSX) [file pone.0187735.s005.xlsx]

## Sheet: S2 Table
Pietrain cluster 34
entrezgene	ensembl_gene_id	external_gene_name	hyp1
396613	ENSSSCG00000017705	CCL5	http://www.ncbi.nlm.nih.gov/gene/?term=396613
396650	ENSSSCG00000001398		http://www.ncbi.nlm.nih.gov/gene/?term=396650
396725	ENSSSCG00000020785	DES	http://www.ncbi.nlm.nih.gov/gene/?term=396725
396735	ENSSSCG00000017920	CXCL16	http://www.ncbi.nlm.nih.gov/gene/?term=396735
396775	ENSSSCG00000031866	TIMP3	http://www.ncbi.nlm.nih.gov/gene/?term=396775
396827	ENSSSCG00000030300		http://www.ncbi.nlm.nih.gov/gene/?term=396827
396833	ENSSSCG00000004624		http://www.ncbi.nlm.nih.gov/gene/?term=396833
396838	ENSSSCG00000025768	CALM3	http://www.ncbi.nlm.nih.gov/gene/?term=396838
396875	ENSSSCG00000034386	ATP2A2	http://www.ncbi.nlm.nih.gov/gene/?term=396875
396910	ENSSSCG00000015390		http://www.ncbi.nlm.nih.gov/gene/?term=396910
396946	ENSSSCG00000012625	PGRMC1	http://www.ncbi.nlm.nih.gov/gene/?term=396946
396956	NA	NA	http://www.ncbi.nlm.nih.gov/gene/?term=396956
396964	ENSSSCG00000013775	ADGRE5	http://www.ncbi.nlm.nih.gov/gene/?term=396964
396970	ENSSSCG00000023971	H3F3A	http://www.ncbi.nlm.nih.gov/gene/?term=396970
396972	ENSSSCG00000017754		http://www.ncbi.nlm.nih.gov/gene/?term=396972
396999	ENSSSCG00000000064	ACO2	http://www.ncbi.nlm.nih.gov/gene/?term=396999
397001	ENSSSCG00000022955	POLR2B	http://www.ncbi.nlm.nih.gov/gene/?term=397001
397010	ENSSSCG00000014296		http://www.ncbi.nlm.nih.gov/gene/?term=397010
397011	ENSSSCG00000023247	OPTN	http://www.ncbi.nlm.nih.gov/gene/?term=397011
397012	ENSSSCG00000008571	HADHA	http://www.ncbi.nlm.nih.gov/gene/?term=397012
397027	ENSSSCG00000012999	CAPN1	http://www.ncbi.nlm.nih.gov/gene/?term=397027
397036	ENSSSCG00000021355	SOD1	http://www.ncbi.nlm.nih.gov/gene/?term=397036
397039	NA	NA	http://www.ncbi.nlm.nih.gov/gene/?term=397039
397040	ENSSSCG00000008368	UGP2	http://www.ncbi.nlm.nih.gov/gene/?term=397040
397043	ENSSSCG00000017287	PSMC5	http://www.ncbi.nlm.nih.gov/gene/?term=397043
397044	ENSSSCG00000017212	SUMO2	http://www.ncbi.nlm.nih.gov/gene/?term=397044
397047	ENSSSCG00000040777	RPL22	http://www.ncbi.nlm.nih.gov/gene/?term=397047
397072	ENSSSCG00000013551	C3	http://www.ncbi.nlm.nih.gov/gene/?term=397072
397084	ENSSSCG00000010816	TGFB2	http://www.ncbi.nlm.nih.gov/gene/?term=397084
397094	ENSSSCG00000008090	IL1A	http://www.ncbi.nlm.nih.gov/gene/?term=397094
397120	ENSSSCG00000005992	SHAS2	http://www.ncbi.nlm.nih.gov/gene/?term=397120
397122	ENSSSCG00000039214	IL1B	http://www.ncbi.nlm.nih.gov/gene/?term=397122
397123	ENSSSCG00000024305	MT3	http://www.ncbi.nlm.nih.gov/gene/?term=397123
397136	ENSSSCG00000015842	PPP2CB	http://www.ncbi.nlm.nih.gov/gene/?term=397136
397195	ENSSSCG00000013408	ADM	http://www.ncbi.nlm.nih.gov/gene/?term=397195
397203	ENSSSCG00000021475	SLC4A2	http://www.ncbi.nlm.nih.gov/gene/?term=397203
397211	ENSSSCG00000001414		http://www.ncbi.nlm.nih.gov/gene/?term=397211
397214	ENSSSCG00000004044	IGF2R	http://www.ncbi.nlm.nih.gov/gene/?term=397214
397378	ENSSSCG00000008540	PPP1CB	http://www.ncbi.nlm.nih.gov/gene/?term=397378
397385	ENSSSCG00000003505	DDOST	http://www.ncbi.nlm.nih.gov/gene/?term=397385
397399	ENSSSCG00000003187	FCGRT	http://www.ncbi.nlm.nih.gov/gene/?term=397399
397402	ENSSSCG00000035863	PLIN2	http://www.ncbi.nlm.nih.gov/gene/?term=397402
397403	ENSSSCG00000033727	GPX1	http://www.ncbi.nlm.nih.gov/gene/?term=397403
397417	ENSSSCG00000023684	MT1A	http://www.ncbi.nlm.nih.gov/gene/?term=397417
397463	ENSSSCG00000039731		http://www.ncbi.nlm.nih.gov/gene/?term=397463
397482	ENSSSCG00000017836	PAFAH1B1	http://www.ncbi.nlm.nih.gov/gene/?term=397482
397519	ENSSSCG00000035686		http://www.ncbi.nlm.nih.gov/gene/?term=397519
397541	ENSSSCG00000005533	PTGS1	http://www.ncbi.nlm.nih.gov/gene/?term=397541
397546	ENSSSCG00000003402	PGD	http://www.ncbi.nlm.nih.gov/gene/?term=397546
397550	ENSSSCG00000017402	STAT5A	http://www.ncbi.nlm.nih.gov/gene/?term=397550
397565	NA	NA	http://www.ncbi.nlm.nih.gov/gene/?term=397565
397572	ENSSSCG00000002006	PSME1	http://www.ncbi.nlm.nih.gov/gene/?term=397572
397576	ENSSSCG00000003088	APOE	http://www.ncbi.nlm.nih.gov/gene/?term=397576
397591	ENSSSCG00000003707	NPC1	http://www.ncbi.nlm.nih.gov/gene/?term=397591
397592	ENSSSCG00000017428	JUP	http://www.ncbi.nlm.nih.gov/gene/?term=397592
397594	ENSSSCG00000014040	LMAN2	http://www.ncbi.nlm.nih.gov/gene/?term=397594
397603	ENSSSCG00000001852	IDH2	http://www.ncbi.nlm.nih.gov/gene/?term=397603
397606	NA	NA	http://www.ncbi.nlm.nih.gov/gene/?term=397606
397651	ENSSSCG00000007026	VDAC3	http://www.ncbi.nlm.nih.gov/gene/?term=397651
397690	ENSSSCG00000002374	DLST	http://www.ncbi.nlm.nih.gov/gene/?term=397690
399525	ENSSSCG00000016056	GLS	http://www.ncbi.nlm.nih.gov/gene/?term=399525
399654	ENSSSCG00000008701	LRPAP1	http://www.ncbi.nlm.nih.gov/gene/?term=399654
404693	ENSSSCG00000016634	CAV1	http://www.ncbi.nlm.nih.gov/gene/?term=404693
404772	ENSSSCG00000006105	GEM	http://www.ncbi.nlm.nih.gov/gene/?term=404772
406188	ENSSSCG00000001952	NFKBIA	http://www.ncbi.nlm.nih.gov/gene/?term=406188
406235	NA	NA	http://www.ncbi.nlm.nih.gov/gene/?term=406235
407246	NA	NA	http://www.ncbi.nlm.nih.gov/gene/?term=407246
414388	ENSSSCG00000006556	TPM3	http://www.ncbi.nlm.nih.gov/gene/?term=414388
414406	ENSSSCG00000011961	TFG	http://www.ncbi.nlm.nih.gov/gene/?term=414406
414407	ENSSSCG00000008980	SCARB2	http://www.ncbi.nlm.nih.gov/gene/?term=414407
414413	ENSSSCG00000017513	NPEPPS	http://www.ncbi.nlm.nih.gov/gene/?term=414413
414414	ENSSSCG00000028007	POLR1C	http://www.ncbi.nlm.nih.gov/gene/?term=414414
414435	ENSSSCG00000013721		http://www.ncbi.nlm.nih.gov/gene/?term=414435
414852	ENSSSCG00000012318	MAGED1	http://www.ncbi.nlm.nih.gov/gene/?term=414852
414904	ENSSSCG00000008959	CXCL2	http://www.ncbi.nlm.nih.gov/gene/?term=414904
444997	ENSSSCG00000013072	FADS2	http://www.ncbi.nlm.nih.gov/gene/?term=444997
445521	ENSSSCG00000009327	HMGB1	http://www.ncbi.nlm.nih.gov/gene/?term=445521
445534	ENSSSCG00000006610	S100A11	http://www.ncbi.nlm.nih.gov/gene/?term=445534
448813	ENSSSCG00000001400	DDX39B	http://www.ncbi.nlm.nih.gov/gene/?term=448813
449526	ENSSSCG00000010821	EPRS	http://www.ncbi.nlm.nih.gov/gene/?term=449526
449572	ENSSSCG00000006522	GBA	http://www.ncbi.nlm.nih.gov/gene/?term=449572
492279	ENSSSCG00000016077	HSPD1	http://www.ncbi.nlm.nih.gov/gene/?term=492279
492822	ENSSSCG00000008195	COX5B	http://www.ncbi.nlm.nih.gov/gene/?term=492822
493184	ENSSSCG00000039962	HSPB1	http://www.ncbi.nlm.nih.gov/gene/?term=493184
493185	ENSSSCG00000016646	IFRD1	http://www.ncbi.nlm.nih.gov/gene/?term=493185
494560	ENSSSCG00000023498	HSPB6	http://www.ncbi.nlm.nih.gov/gene/?term=494560
494561	ENSSSCG00000008261	HK2	http://www.ncbi.nlm.nih.gov/gene/?term=494561
497061	ENSSSCG00000012026	ADAMTS1	http://www.ncbi.nlm.nih.gov/gene/?term=497061
553951	ENSSSCG00000016254	CCL20	http://www.ncbi.nlm.nih.gov/gene/?term=553951
574064	ENSSSCG00000003154	GYS1	http://www.ncbi.nlm.nih.gov/gene/?term=574064
595110	ENSSSCG00000017024	CCNG1	http://www.ncbi.nlm.nih.gov/gene/?term=595110
595111	ENSSSCG00000005437		http://www.ncbi.nlm.nih.gov/gene/?term=595111
595116	ENSSSCG00000008359	RAB1A	http://www.ncbi.nlm.nih.gov/gene/?term=595116
595117	ENSSSCG00000032312	RAB11A	http://www.ncbi.nlm.nih.gov/gene/?term=595117
595128	ENSSSCG00000009881	OAS2	http://www.ncbi.nlm.nih.gov/gene/?term=595128
595132	ENSSSCG00000011027	KIF5B	http://www.ncbi.nlm.nih.gov/gene/?term=595132
641354	ENSSSCG00000011689	PLOD2	http://www.ncbi.nlm.nih.gov/gene/?term=641354
654289	ENSSSCG00000026585	PROCR	http://www.ncbi.nlm.nih.gov/gene/?term=654289
664652	ENSSSCG00000012403	OGT	http://www.ncbi.nlm.nih.gov/gene/?term=664652
733583	ENSSSCG00000006628		http://www.ncbi.nlm.nih.gov/gene/?term=733583
733610	ENSSSCG00000034261	TMEM59	http://www.ncbi.nlm.nih.gov/gene/?term=733610
733611	ENSSSCG00000012913	PPP1CA	http://www.ncbi.nlm.nih.gov/gene/?term=733611
733630	ENSSSCG00000005229	VLDLR	http://www.ncbi.nlm.nih.gov/gene/?term=733630
733656	ENSSSCG00000003791	SRSF11	http://www.ncbi.nlm.nih.gov/gene/?term=733656
733670	ENSSSCG00000037241	RGS2	http://www.ncbi.nlm.nih.gov/gene/?term=733670
733687	ENSSSCG00000007253		http://www.ncbi.nlm.nih.gov/gene/?term=733687
768102	ENSSSCG00000007362	SRSF6	http://www.ncbi.nlm.nih.gov/gene/?term=768102
768103	ENSSSCG00000000288	HNRNPA1L2	http://www.ncbi.nlm.nih.gov/gene/?term=768103
780404	ENSSSCG00000003385	PARK7	http://www.ncbi.nlm.nih.gov/gene/?term=780404
780425	ENSSSCG00000005012	ARF6	http://www.ncbi.nlm.nih.gov/gene/?term=780425
780428	ENSSSCG00000003520	CDC42	http://www.ncbi.nlm.nih.gov/gene/?term=780428
780436	ENSSSCG00000010574	LDB1	http://www.ncbi.nlm.nih.gov/gene/?term=780436
100037272	ENSSSCG00000008443	EPAS1	http://www.ncbi.nlm.nih.gov/gene/?term=100037272
100037295	ENSSSCG00000012322	KDM5C	http://www.ncbi.nlm.nih.gov/gene/?term=100037295
100037988	ENSSSCG00000033368	ATP5G2	http://www.ncbi.nlm.nih.gov/gene/?term=100037988
100037992	ENSSSCG00000005590	PSMB7	http://www.ncbi.nlm.nih.gov/gene/?term=100037992
100038009	ENSSSCG00000030125	SELENOF	http://www.ncbi.nlm.nih.gov/gene/?term=100038009
100038022	ENSSSCG00000002907		http://www.ncbi.nlm.nih.gov/gene/?term=100038022
100038030	ENSSSCG00000028420	EIF4E	http://www.ncbi.nlm.nih.gov/gene/?term=100038030
100048932	ENSSSCG00000028322	BTG2	http://www.ncbi.nlm.nih.gov/gene/?term=100048932
100048933	ENSSSCG00000030268	ZFAND5	http://www.ncbi.nlm.nih.gov/gene/?term=100048933
100049650	ENSSSCG00000017728	MYO1D	http://www.ncbi.nlm.nih.gov/gene/?term=100049650
100049656	ENSSSCG00000006887		http://www.ncbi.nlm.nih.gov/gene/?term=100049656
100049658	ENSSSCG00000007309	RBM39	http://www.ncbi.nlm.nih.gov/gene/?term=100049658
100049695	ENSSSCG00000036014	RPLP0	http://www.ncbi.nlm.nih.gov/gene/?term=100049695
100101923	ENSSSCG00000000261	IGFBP6	http://www.ncbi.nlm.nih.gov/gene/?term=100101923
100101926	ENSSSCG00000017155	EIF4A3	http://www.ncbi.nlm.nih.gov/gene/?term=100101926
100101928	ENSSSCG00000011803		http://www.ncbi.nlm.nih.gov/gene/?term=100101928
100126286	ENSSSCG00000000253	KRT18	http://www.ncbi.nlm.nih.gov/gene/?term=100126286
100127150	ENSSSCG00000021408	TKT	http://www.ncbi.nlm.nih.gov/gene/?term=100127150
100134958	ENSSSCG00000003493	CAPZB	http://www.ncbi.nlm.nih.gov/gene/?term=100134958
100135031	ENSSSCG00000001229		http://www.ncbi.nlm.nih.gov/gene/?term=100135031
100135037	ENSSSCG00000001398		http://www.ncbi.nlm.nih.gov/gene/?term=100135037
100135665	ENSSSCG00000012981	RELA	http://www.ncbi.nlm.nih.gov/gene/?term=100135665
100135677	ENSSSCG00000024484	DEGS1	http://www.ncbi.nlm.nih.gov/gene/?term=100135677
100137083	ENSSSCG00000001409	PRRC2A	http://www.ncbi.nlm.nih.gov/gene/?term=100137083
100141306	ENSSSCG00000005024	PYGL	http://www.ncbi.nlm.nih.gov/gene/?term=100141306
100141402	ENSSSCG00000013647	CDC37	http://www.ncbi.nlm.nih.gov/gene/?term=100141402
100141405	ENSSSCG00000007522	CTSZ	http://www.ncbi.nlm.nih.gov/gene/?term=100141405
100141411	ENSSSCG00000007473	ADNP	http://www.ncbi.nlm.nih.gov/gene/?term=100141411
100142664	ENSSSCG00000001927		http://www.ncbi.nlm.nih.gov/gene/?term=100142664
100144440	ENSSSCG00000040773	TOB1	http://www.ncbi.nlm.nih.gov/gene/?term=100144440
100144462	ENSSSCG00000001382	DDR1	http://www.ncbi.nlm.nih.gov/gene/?term=100144462
100144490	ENSSSCG00000017472	IGFBP4	http://www.ncbi.nlm.nih.gov/gene/?term=100144490
100144503	NA	NA	http://www.ncbi.nlm.nih.gov/gene/?term=100144503
100144519	ENSSSCG00000007739	GUSB	http://www.ncbi.nlm.nih.gov/gene/?term=100144519
100144523	ENSSSCG00000034259	PMEPA1	http://www.ncbi.nlm.nih.gov/gene/?term=100144523
100144529	ENSSSCG00000006717	PHGDH	http://www.ncbi.nlm.nih.gov/gene/?term=100144529
100144536	ENSSSCG00000007514	VAPB	http://www.ncbi.nlm.nih.gov/gene/?term=100144536
100144589	ENSSSCG00000022404	SLC3A2	http://www.ncbi.nlm.nih.gov/gene/?term=100144589
100144769	ENSSSCG00000013107	PRPF19	http://www.ncbi.nlm.nih.gov/gene/?term=100144769
100144875	ENSSSCG00000038806	AXL	http://www.ncbi.nlm.nih.gov/gene/?term=100144875
100145888	ENSSSCG00000003983	SMAP2	http://www.ncbi.nlm.nih.gov/gene/?term=100145888
100151746	ENSSSCG00000022725	FLOT1	http://www.ncbi.nlm.nih.gov/gene/?term=100151746
100151822	ENSSSCG00000006232	RAB2A	http://www.ncbi.nlm.nih.gov/gene/?term=100151822
100151836	ENSSSCG00000004826	SELENOS	http://www.ncbi.nlm.nih.gov/gene/?term=100151836
100151872	ENSSSCG00000001697	TMEM63B	http://www.ncbi.nlm.nih.gov/gene/?term=100151872
100151896	ENSSSCG00000038308	RANBP1	http://www.ncbi.nlm.nih.gov/gene/?term=100151896
100151954	ENSSSCG00000001958	BAZ1A	http://www.ncbi.nlm.nih.gov/gene/?term=100151954
100151996	ENSSSCG00000006193	TRAM1	http://www.ncbi.nlm.nih.gov/gene/?term=100151996
100152002	ENSSSCG00000037209	TLNRD1	http://www.ncbi.nlm.nih.gov/gene/?term=100152002
100152082	ENSSSCG00000001910	ISLR	http://www.ncbi.nlm.nih.gov/gene/?term=100152082
100152091	NA	NA	http://www.ncbi.nlm.nih.gov/gene/?term=100152091
100152184	ENSSSCG00000022784	PLEKHO1	http://www.ncbi.nlm.nih.gov/gene/?term=100152184
100152205	ENSSSCG00000001499	DST	http://www.ncbi.nlm.nih.gov/gene/?term=100152205
100152212	ENSSSCG00000001971	HECTD1	http://www.ncbi.nlm.nih.gov/gene/?term=100152212
100152232	ENSSSCG00000039265	COX6A1	http://www.ncbi.nlm.nih.gov/gene/?term=100152232
100152260	ENSSSCG00000012171	PRDX4	http://www.ncbi.nlm.nih.gov/gene/?term=100152260
100152263	ENSSSCG00000005373	NANS	http://www.ncbi.nlm.nih.gov/gene/?term=100152263
100152304	ENSSSCG00000004382	SEC63	http://www.ncbi.nlm.nih.gov/gene/?term=100152304
100152356	ENSSSCG00000039591	SERINC3	http://www.ncbi.nlm.nih.gov/gene/?term=100152356
100152368	ENSSSCG00000001963	EGLN3	http://www.ncbi.nlm.nih.gov/gene/?term=100152368
100152397	ENSSSCG00000005060	KTN1	http://www.ncbi.nlm.nih.gov/gene/?term=100152397
100152555	ENSSSCG00000032595	RAP1B	http://www.ncbi.nlm.nih.gov/gene/?term=100152555
100152585	ENSSSCG00000010569	MGEA5	http://www.ncbi.nlm.nih.gov/gene/?term=100152585
100152595	ENSSSCG00000031733	AKAP12	http://www.ncbi.nlm.nih.gov/gene/?term=100152595
100152607	ENSSSCG00000000916	LUM	http://www.ncbi.nlm.nih.gov/gene/?term=100152607
100152609	ENSSSCG00000001571		http://www.ncbi.nlm.nih.gov/gene/?term=100152609
100152675	ENSSSCG00000009658	BNIP3L	http://www.ncbi.nlm.nih.gov/gene/?term=100152675
100152689	ENSSSCG00000001022	SSR1	http://www.ncbi.nlm.nih.gov/gene/?term=100152689
100152741	ENSSSCG00000009865	TBX3	http://www.ncbi.nlm.nih.gov/gene/?term=100152741
100152768	ENSSSCG00000002392	IRF2BPL	http://www.ncbi.nlm.nih.gov/gene/?term=100152768
100152808	ENSSSCG00000005052	WDHD1	http://www.ncbi.nlm.nih.gov/gene/?term=100152808
100152836	ENSSSCG00000007019	GPAT4	http://www.ncbi.nlm.nih.gov/gene/?term=100152836
100152909	ENSSSCG00000016094	BZW1	http://www.ncbi.nlm.nih.gov/gene/?term=100152909
100152933	ENSSSCG00000009509	IPO5	http://www.ncbi.nlm.nih.gov/gene/?term=100152933
100152937	ENSSSCG00000010683	GRK5	http://www.ncbi.nlm.nih.gov/gene/?term=100152937
100152996	ENSSSCG00000010306	SEC24C	http://www.ncbi.nlm.nih.gov/gene/?term=100152996
100153098	ENSSSCG00000006561	SLC39A1	http://www.ncbi.nlm.nih.gov/gene/?term=100153098
100153111	ENSSSCG00000010247	DDX21	http://www.ncbi.nlm.nih.gov/gene/?term=100153111
100153160	ENSSSCG00000007381	YWHAB	http://www.ncbi.nlm.nih.gov/gene/?term=100153160
100153346	ENSSSCG00000004412	MICAL1	http://www.ncbi.nlm.nih.gov/gene/?term=100153346
100153369	ENSSSCG00000006709	NOTCH2	http://www.ncbi.nlm.nih.gov/gene/?term=100153369
100153395	ENSSSCG00000011752	FNDC3B	http://www.ncbi.nlm.nih.gov/gene/?term=100153395
100153403	NA	NA	http://www.ncbi.nlm.nih.gov/gene/?term=100153403
100153434	ENSSSCG00000001835	ABHD2	http://www.ncbi.nlm.nih.gov/gene/?term=100153434
100153484	ENSSSCG00000006488	GLMP	http://www.ncbi.nlm.nih.gov/gene/?term=100153484
100153485	ENSSSCG00000004048	TCP1	http://www.ncbi.nlm.nih.gov/gene/?term=100153485
100153518	ENSSSCG00000040435	STAT6	http://www.ncbi.nlm.nih.gov/gene/?term=100153518
100153665	ENSSSCG00000027480	KLF10	http://www.ncbi.nlm.nih.gov/gene/?term=100153665
100153708	ENSSSCG00000009834	ATXN2	http://www.ncbi.nlm.nih.gov/gene/?term=100153708
100153821	ENSSSCG00000031888	DDIT4	http://www.ncbi.nlm.nih.gov/gene/?term=100153821
100153828	ENSSSCG00000016272	PSMD1	http://www.ncbi.nlm.nih.gov/gene/?term=100153828
100153829	ENSSSCG00000010580	NFKB2	http://www.ncbi.nlm.nih.gov/gene/?term=100153829
100153923	ENSSSCG00000034984	PSMB4	http://www.ncbi.nlm.nih.gov/gene/?term=100153923
100153946	ENSSSCG00000032367	CEBPD	http://www.ncbi.nlm.nih.gov/gene/?term=100153946
100153950	ENSSSCG00000001410	BAG6	http://www.ncbi.nlm.nih.gov/gene/?term=100153950
100154024	ENSSSCG00000006392	IGSF8	http://www.ncbi.nlm.nih.gov/gene/?term=100154024
100154035	ENSSSCG00000009622	POLR3D	http://www.ncbi.nlm.nih.gov/gene/?term=100154035
100154050	ENSSSCG00000010010	PES1	http://www.ncbi.nlm.nih.gov/gene/?term=100154050
100154117	ENSSSCG00000040743	M6PR	http://www.ncbi.nlm.nih.gov/gene/?term=100154117
100154130	ENSSSCG00000005976	NDUFB9	http://www.ncbi.nlm.nih.gov/gene/?term=100154130
100154160	ENSSSCG00000005287	PSAT1	http://www.ncbi.nlm.nih.gov/gene/?term=100154160
100154173	NA	NA	http://www.ncbi.nlm.nih.gov/gene/?term=100154173
100154198	ENSSSCG00000009886	TRAFD1	http://www.ncbi.nlm.nih.gov/gene/?term=100154198
100154204	ENSSSCG00000004587	MYO1E	http://www.ncbi.nlm.nih.gov/gene/?term=100154204
100154234	ENSSSCG00000004238	HSF2	http://www.ncbi.nlm.nih.gov/gene/?term=100154234
100154317	ENSSSCG00000006487	CCT3	http://www.ncbi.nlm.nih.gov/gene/?term=100154317
100154319	ENSSSCG00000040317	SOD2	http://www.ncbi.nlm.nih.gov/gene/?term=100154319
100154370	ENSSSCG00000004294		http://www.ncbi.nlm.nih.gov/gene/?term=100154370
100154432	ENSSSCG00000028227	RPN2	http://www.ncbi.nlm.nih.gov/gene/?term=100154432
100154486	ENSSSCG00000010341	TSPAN14	http://www.ncbi.nlm.nih.gov/gene/?term=100154486
100154509	ENSSSCG00000032583	SRSF5	http://www.ncbi.nlm.nih.gov/gene/?term=100154509
100154517	ENSSSCG00000001892	SCAMP2	http://www.ncbi.nlm.nih.gov/gene/?term=100154517
100154566	ENSSSCG00000015948	DYNC1I2	http://www.ncbi.nlm.nih.gov/gene/?term=100154566
100154641	NA	NA	http://www.ncbi.nlm.nih.gov/gene/?term=100154641
100154730	NA	NA	http://www.ncbi.nlm.nih.gov/gene/?term=100154730
100154734	ENSSSCG00000028553	ILF2	http://www.ncbi.nlm.nih.gov/gene/?term=100154734
100154817	ENSSSCG00000037772	ATP5F1	http://www.ncbi.nlm.nih.gov/gene/?term=100154817
100154818	ENSSSCG00000011444	NT5DC2	http://www.ncbi.nlm.nih.gov/gene/?term=100154818
100154823	ENSSSCG00000001769	MORF4L1	http://www.ncbi.nlm.nih.gov/gene/?term=100154823
100154850	ENSSSCG00000010002	SF3A1	http://www.ncbi.nlm.nih.gov/gene/?term=100154850
100154859	ENSSSCG00000005904	VPS28	http://www.ncbi.nlm.nih.gov/gene/?term=100154859
100154877	ENSSSCG00000025582	PXDC1	http://www.ncbi.nlm.nih.gov/gene/?term=100154877
100154896	ENSSSCG00000026940	CASP10	http://www.ncbi.nlm.nih.gov/gene/?term=100154896
100154960	NA	NA	http://www.ncbi.nlm.nih.gov/gene/?term=100154960
100155015	ENSSSCG00000001518	ITPR3	http://www.ncbi.nlm.nih.gov/gene/?term=100155015
100155050	ENSSSCG00000010756	MGMT	http://www.ncbi.nlm.nih.gov/gene/?term=100155050
100155084	ENSSSCG00000001679	XPO5	http://www.ncbi.nlm.nih.gov/gene/?term=100155084
100155104	ENSSSCG00000010107	MED15	http://www.ncbi.nlm.nih.gov/gene/?term=100155104
100155146	ENSSSCG00000006581		http://www.ncbi.nlm.nih.gov/gene/?term=100155146
100155274	ENSSSCG00000002433	PSMC1	http://www.ncbi.nlm.nih.gov/gene/?term=100155274
100155298	ENSSSCG00000004963		http://www.ncbi.nlm.nih.gov/gene/?term=100155298
100155306	ENSSSCG00000011621	SEC61A1	http://www.ncbi.nlm.nih.gov/gene/?term=100155306
100155307	ENSSSCG00000001918	NPTN	http://www.ncbi.nlm.nih.gov/gene/?term=100155307
100155344	ENSSSCG00000000661	PHC1	http://www.ncbi.nlm.nih.gov/gene/?term=100155344
100155420	ENSSSCG00000000058	SNU13	http://www.ncbi.nlm.nih.gov/gene/?term=100155420
100155428	NA	NA	http://www.ncbi.nlm.nih.gov/gene/?term=100155428
100155504	ENSSSCG00000010035	YWHAH	http://www.ncbi.nlm.nih.gov/gene/?term=100155504
100155530	ENSSSCG00000010132	COMT	http://www.ncbi.nlm.nih.gov/gene/?term=100155530
100155592	ENSSSCG00000010493	PDLIM1	http://www.ncbi.nlm.nih.gov/gene/?term=100155592
100155593	ENSSSCG00000000804	ANO6	http://www.ncbi.nlm.nih.gov/gene/?term=100155593
100155600	ENSSSCG00000001475	SLC39A7	http://www.ncbi.nlm.nih.gov/gene/?term=100155600
100155612	ENSSSCG00000016187	CATIP	http://www.ncbi.nlm.nih.gov/gene/?term=100155612
100155726	NA	NA	http://www.ncbi.nlm.nih.gov/gene/?term=100155726
100155766	ENSSSCG00000001934		http://www.ncbi.nlm.nih.gov/gene/?term=100155766
100155875	ENSSSCG00000011552	ARPC4	http://www.ncbi.nlm.nih.gov/gene/?term=100155875
100155889	NA	NA	http://www.ncbi.nlm.nih.gov/gene/?term=100155889
100155893	ENSSSCG00000002294	ARG2	http://www.ncbi.nlm.nih.gov/gene/?term=100155893
100156032	ENSSSCG00000004196	MED23	http://www.ncbi.nlm.nih.gov/gene/?term=100156032
100156075	ENSSSCG00000006358	NDUFS2	http://www.ncbi.nlm.nih.gov/gene/?term=100156075
100156112	ENSSSCG00000000767	ATP6V1E1	http://www.ncbi.nlm.nih.gov/gene/?term=100156112
100156146	ENSSSCG00000010772	ADAM8	http://www.ncbi.nlm.nih.gov/gene/?term=100156146
100156226	ENSSSCG00000000068	EP300	http://www.ncbi.nlm.nih.gov/gene/?term=100156226
100156262	ENSSSCG00000010437	PAPSS2	http://www.ncbi.nlm.nih.gov/gene/?term=100156262
100156280	ENSSSCG00000033657	GREM1	http://www.ncbi.nlm.nih.gov/gene/?term=100156280
100156290	ENSSSCG00000033627	YIPF3	http://www.ncbi.nlm.nih.gov/gene/?term=100156290
100156321	ENSSSCG00000006539	SHC1	http://www.ncbi.nlm.nih.gov/gene/?term=100156321
100156323	ENSSSCG00000002505		http://www.ncbi.nlm.nih.gov/gene/?term=100156323
100156353	ENSSSCG00000002034	ACIN1	http://www.ncbi.nlm.nih.gov/gene/?term=100156353
100156354	ENSSSCG00000034131	TXNDC5	http://www.ncbi.nlm.nih.gov/gene/?term=100156354
100156458	ENSSSCG00000010345	GHITM	http://www.ncbi.nlm.nih.gov/gene/?term=100156458
100156481	ENSSSCG00000010331	ANXA11	http://www.ncbi.nlm.nih.gov/gene/?term=100156481
100156588	ENSSSCG00000002523	CDC42BPB	http://www.ncbi.nlm.nih.gov/gene/?term=100156588
100156619	ENSSSCG00000010585	ACTR1A	http://www.ncbi.nlm.nih.gov/gene/?term=100156619
100156622	ENSSSCG00000009944	CORO1C	http://www.ncbi.nlm.nih.gov/gene/?term=100156622
100156671	ENSSSCG00000006033	EIF3E	http://www.ncbi.nlm.nih.gov/gene/?term=100156671
100156677	ENSSSCG00000007289	TRPC4AP	http://www.ncbi.nlm.nih.gov/gene/?term=100156677
100156735	ENSSSCG00000005651	ODF2	http://www.ncbi.nlm.nih.gov/gene/?term=100156735
100156737	ENSSSCG00000006644	CERS2	http://www.ncbi.nlm.nih.gov/gene/?term=100156737
100156824	ENSSSCG00000009872	PLBD2	http://www.ncbi.nlm.nih.gov/gene/?term=100156824
100156879	ENSSSCG00000011356	UQCRC1	http://www.ncbi.nlm.nih.gov/gene/?term=100156879
100156882	ENSSSCG00000001817	FURIN	http://www.ncbi.nlm.nih.gov/gene/?term=100156882
100156927	ENSSSCG00000038086	ECHS1	http://www.ncbi.nlm.nih.gov/gene/?term=100156927
100156939	ENSSSCG00000011662	COPB2	http://www.ncbi.nlm.nih.gov/gene/?term=100156939
100156989	NA	NA	http://www.ncbi.nlm.nih.gov/gene/?term=100156989
100156994	ENSSSCG00000005030	NID2	http://www.ncbi.nlm.nih.gov/gene/?term=100156994
100157000	ENSSSCG00000004420	TRAF3IP2	http://www.ncbi.nlm.nih.gov/gene/?term=100157000
100157009	ENSSSCG00000010385	VSTM4	http://www.ncbi.nlm.nih.gov/gene/?term=100157009
100157058	ENSSSCG00000011972	FILIP1L	http://www.ncbi.nlm.nih.gov/gene/?term=100157058
100157082	ENSSSCG00000034045	ERGIC3	http://www.ncbi.nlm.nih.gov/gene/?term=100157082
100157085	ENSSSCG00000007275	RALY	http://www.ncbi.nlm.nih.gov/gene/?term=100157085
100157144	ENSSSCG00000040815	DUSP5	http://www.ncbi.nlm.nih.gov/gene/?term=100157144
100157162	ENSSSCG00000010368	GLUD1	http://www.ncbi.nlm.nih.gov/gene/?term=100157162
100157274	ENSSSCG00000009967		http://www.ncbi.nlm.nih.gov/gene/?term=100157274
100157276	ENSSSCG00000006359	ADAMTS4	http://www.ncbi.nlm.nih.gov/gene/?term=100157276
100157296	ENSSSCG00000006386	COPA	http://www.ncbi.nlm.nih.gov/gene/?term=100157296
100157344	ENSSSCG00000011850		http://www.ncbi.nlm.nih.gov/gene/?term=100157344
100157437	ENSSSCG00000006335	RGS4	http://www.ncbi.nlm.nih.gov/gene/?term=100157437
100157517	ENSSSCG00000005672	PTPA	http://www.ncbi.nlm.nih.gov/gene/?term=100157517
100157578	ENSSSCG00000000411	NAB2	http://www.ncbi.nlm.nih.gov/gene/?term=100157578
100157588	ENSSSCG00000010508	TM9SF3	http://www.ncbi.nlm.nih.gov/gene/?term=100157588
100157614	ENSSSCG00000033586		http://www.ncbi.nlm.nih.gov/gene/?term=100157614
100157638	ENSSSCG00000021587	MESD	http://www.ncbi.nlm.nih.gov/gene/?term=100157638
100157773	ENSSSCG00000009904	DYNLL1	http://www.ncbi.nlm.nih.gov/gene/?term=100157773
100157776	ENSSSCG00000000496	CCT2	http://www.ncbi.nlm.nih.gov/gene/?term=100157776
100157797	ENSSSCG00000040731	TMEM65	http://www.ncbi.nlm.nih.gov/gene/?term=100157797
100157848	ENSSSCG00000032242	HMGA1	http://www.ncbi.nlm.nih.gov/gene/?term=100157848
100157865	ENSSSCG00000001868	TSPAN3	http://www.ncbi.nlm.nih.gov/gene/?term=100157865
100157970	ENSSSCG00000010111	DGCR2	http://www.ncbi.nlm.nih.gov/gene/?term=100157970
100157974	ENSSSCG00000010052	BCR	http://www.ncbi.nlm.nih.gov/gene/?term=100157974
100158033	ENSSSCG00000016019	NCKAP1	http://www.ncbi.nlm.nih.gov/gene/?term=100158033
100158042	ENSSSCG00000012703	RBMX	http://www.ncbi.nlm.nih.gov/gene/?term=100158042
100158127	ENSSSCG00000004870	CNDP2	http://www.ncbi.nlm.nih.gov/gene/?term=100158127
100158183	ENSSSCG00000026863	FARP1	http://www.ncbi.nlm.nih.gov/gene/?term=100158183
100158185	ENSSSCG00000012623	SLC25A5	http://www.ncbi.nlm.nih.gov/gene/?term=100158185
100158187	ENSSSCG00000012597	PLS3	http://www.ncbi.nlm.nih.gov/gene/?term=100158187
100158214	ENSSSCG00000007079	FLRT3	http://www.ncbi.nlm.nih.gov/gene/?term=100158214
100170772	ENSSSCG00000017094	MARCH6	http://www.ncbi.nlm.nih.gov/gene/?term=100170772
100174963	ENSSSCG00000007609	ARPC1A	http://www.ncbi.nlm.nih.gov/gene/?term=100174963
100174964	ENSSSCG00000007625	ARPC1B	http://www.ncbi.nlm.nih.gov/gene/?term=100174964
100188903	ENSSSCG00000009047		http://www.ncbi.nlm.nih.gov/gene/?term=100188903
100190899	ENSSSCG00000007907	USP7	http://www.ncbi.nlm.nih.gov/gene/?term=100190899
100192435	ENSSSCG00000005037	ERO1A	http://www.ncbi.nlm.nih.gov/gene/?term=100192435
100217394	ENSSSCG00000037879		http://www.ncbi.nlm.nih.gov/gene/?term=100217394
100240721	ENSSSCG00000003136		http://www.ncbi.nlm.nih.gov/gene/?term=100240721
100271929	ENSSSCG00000022659	CLTC	http://www.ncbi.nlm.nih.gov/gene/?term=100271929
100294678	ENSSSCG00000023643		http://www.ncbi.nlm.nih.gov/gene/?term=100294678
100301483	ENSSSCG00000032857	S100A12	http://www.ncbi.nlm.nih.gov/gene/?term=100301483
100302025	ENSSSCG00000029781	SELENOM	http://www.ncbi.nlm.nih.gov/gene/?term=100302025
100302363	ENSSSCG00000015235	ETS1	http://www.ncbi.nlm.nih.gov/gene/?term=100302363
100302506	ENSSSCG00000012771	SLC6A8	http://www.ncbi.nlm.nih.gov/gene/?term=100302506
100312961	ENSSSCG00000015340	ASNS	http://www.ncbi.nlm.nih.gov/gene/?term=100312961
100312974	ENSSSCG00000022300	MAT2A	http://www.ncbi.nlm.nih.gov/gene/?term=100312974
100316850	ENSSSCG00000023010	TMOD1	http://www.ncbi.nlm.nih.gov/gene/?term=100316850
100316852	ENSSSCG00000006930	SH3GLB1	http://www.ncbi.nlm.nih.gov/gene/?term=100316852
100322871	ENSSSCG00000008303	CCT7	http://www.ncbi.nlm.nih.gov/gene/?term=100322871
100359358	ENSSSCG00000013260		http://www.ncbi.nlm.nih.gov/gene/?term=100359358
100359359	ENSSSCG00000005454	TXNDC8	http://www.ncbi.nlm.nih.gov/gene/?term=100359359
100462718	ENSSSCG00000014811	INPPL1	http://www.ncbi.nlm.nih.gov/gene/?term=100462718
100462726	ENSSSCG00000004163	BCLAF1	http://www.ncbi.nlm.nih.gov/gene/?term=100462726
100462751	ENSSSCG00000000645	GABARAPL1	http://www.ncbi.nlm.nih.gov/gene/?term=100462751
100462754	ENSSSCG00000002655	MAP1LC3B	http://www.ncbi.nlm.nih.gov/gene/?term=100462754
100462759	ENSSSCG00000007580	WIPI2	http://www.ncbi.nlm.nih.gov/gene/?term=100462759
100505460	ENSSSCG00000032914	MANF	http://www.ncbi.nlm.nih.gov/gene/?term=100505460
100510904	ENSSSCG00000039348	H1F0	http://www.ncbi.nlm.nih.gov/gene/?term=100510904
100510906	NA	NA	http://www.ncbi.nlm.nih.gov/gene/?term=100510906
100510913	ENSSSCG00000003768		http://www.ncbi.nlm.nih.gov/gene/?term=100510913
100510966	ENSSSCG00000003832	TACSTD2	http://www.ncbi.nlm.nih.gov/gene/?term=100510966
100511021	ENSSSCG00000003085	CLPTM1	http://www.ncbi.nlm.nih.gov/gene/?term=100511021
100511023	NA	NA	http://www.ncbi.nlm.nih.gov/gene/?term=100511023
100511042	ENSSSCG00000017900	KIF1C	http://www.ncbi.nlm.nih.gov/gene/?term=100511042
100511064	ENSSSCG00000012837	CHID1	http://www.ncbi.nlm.nih.gov/gene/?term=100511064
100511075	ENSSSCG00000008192	TMEM131	http://www.ncbi.nlm.nih.gov/gene/?term=100511075
100511095	ENSSSCG00000015541	IER5	http://www.ncbi.nlm.nih.gov/gene/?term=100511095
100511107	ENSSSCG00000016372	STK25	http://www.ncbi.nlm.nih.gov/gene/?term=100511107
100511108	ENSSSCG00000016882	PARP8	http://www.ncbi.nlm.nih.gov/gene/?term=100511108
100511210	ENSSSCG00000009244	SEC31A	http://www.ncbi.nlm.nih.gov/gene/?term=100511210
100511241	ENSSSCG00000033068		http://www.ncbi.nlm.nih.gov/gene/?term=100511241
100511265	ENSSSCG00000003637	MAP7D1	http://www.ncbi.nlm.nih.gov/gene/?term=100511265
100511308	ENSSSCG00000013113	TMEM132A	http://www.ncbi.nlm.nih.gov/gene/?term=100511308
100511310	ENSSSCG00000013911	TMEM59L	http://www.ncbi.nlm.nih.gov/gene/?term=100511310
100511312	ENSSSCG00000014036	TMED9	http://www.ncbi.nlm.nih.gov/gene/?term=100511312
100511351	ENSSSCG00000026819	NID1	http://www.ncbi.nlm.nih.gov/gene/?term=100511351
100511376	ENSSSCG00000008136	RANBP2	http://www.ncbi.nlm.nih.gov/gene/?term=100511376
100511451	NA	NA	http://www.ncbi.nlm.nih.gov/gene/?term=100511451
100511501	ENSSSCG00000027224	PCBP1	http://www.ncbi.nlm.nih.gov/gene/?term=100511501
100511525	ENSSSCG00000015214	STT3A	http://www.ncbi.nlm.nih.gov/gene/?term=100511525
100511559	ENSSSCG00000008137	LIMS1	http://www.ncbi.nlm.nih.gov/gene/?term=100511559
100511592	ENSSSCG00000017986	NDEL1	http://www.ncbi.nlm.nih.gov/gene/?term=100511592
100511677	ENSSSCG00000012920	CORO1B	http://www.ncbi.nlm.nih.gov/gene/?term=100511677
100511690	NA	NA	http://www.ncbi.nlm.nih.gov/gene/?term=100511690
100511704	ENSSSCG00000037245	HNRNPDL	http://www.ncbi.nlm.nih.gov/gene/?term=100511704
100511742	ENSSSCG00000013766	IL27RA	http://www.ncbi.nlm.nih.gov/gene/?term=100511742
100511767	ENSSSCG00000014817	ARAP1	http://www.ncbi.nlm.nih.gov/gene/?term=100511767
100511788	ENSSSCG00000016884	PELO	http://www.ncbi.nlm.nih.gov/gene/?term=100511788
100511902	ENSSSCG00000012050	RCAN1	http://www.ncbi.nlm.nih.gov/gene/?term=100511902
100511907	ENSSSCG00000016734	CCM2	http://www.ncbi.nlm.nih.gov/gene/?term=100511907
100511912	ENSSSCG00000005715	PRRC2B	http://www.ncbi.nlm.nih.gov/gene/?term=100511912
100511917	ENSSSCG00000027128	LONP1	http://www.ncbi.nlm.nih.gov/gene/?term=100511917
100511993	ENSSSCG00000002799	CNOT1	http://www.ncbi.nlm.nih.gov/gene/?term=100511993
100512008	ENSSSCG00000011000	DNAJA1	http://www.ncbi.nlm.nih.gov/gene/?term=100512008
100512013	ENSSSCG00000017759	ALDOC	http://www.ncbi.nlm.nih.gov/gene/?term=100512013
100512087	NA	NA	http://www.ncbi.nlm.nih.gov/gene/?term=100512087
100512253	ENSSSCG00000017489	PSMD3	http://www.ncbi.nlm.nih.gov/gene/?term=100512253
100512312	ENSSSCG00000018051	COPS3	http://www.ncbi.nlm.nih.gov/gene/?term=100512312
100512335	ENSSSCG00000031182	PRELID1	http://www.ncbi.nlm.nih.gov/gene/?term=100512335
100512360	ENSSSCG00000015282	PPP1R15B	http://www.ncbi.nlm.nih.gov/gene/?term=100512360
100512446	ENSSSCG00000027676		http://www.ncbi.nlm.nih.gov/gene/?term=100512446
100512454	ENSSSCG00000013239	PSMC3	http://www.ncbi.nlm.nih.gov/gene/?term=100512454
100512482	ENSSSCG00000024693	MRPL17	http://www.ncbi.nlm.nih.gov/gene/?term=100512482
100512495	NA	NA	http://www.ncbi.nlm.nih.gov/gene/?term=100512495
100512511	ENSSSCG00000012294	PLP2	http://www.ncbi.nlm.nih.gov/gene/?term=100512511
100512521	ENSSSCG00000013736	PRDX2	http://www.ncbi.nlm.nih.gov/gene/?term=100512521
100512633	ENSSSCG00000035537	RUNX1	http://www.ncbi.nlm.nih.gov/gene/?term=100512633
100512646	ENSSSCG00000013305	CAPRIN1	http://www.ncbi.nlm.nih.gov/gene/?term=100512646
100512723	NA	NA	http://www.ncbi.nlm.nih.gov/gene/?term=100512723
100512762	NA	NA	http://www.ncbi.nlm.nih.gov/gene/?term=100512762
100512764	ENSSSCG00000021750	MEX3D	http://www.ncbi.nlm.nih.gov/gene/?term=100512764
100512769	ENSSSCG00000014307	H2AFY	http://www.ncbi.nlm.nih.gov/gene/?term=100512769
100512782	NA	NA	http://www.ncbi.nlm.nih.gov/gene/?term=100512782
100512789	ENSSSCG00000003577	WASF2	http://www.ncbi.nlm.nih.gov/gene/?term=100512789
100512811	NA	NA	http://www.ncbi.nlm.nih.gov/gene/?term=100512811
100513065	ENSSSCG00000005247	TJP2	http://www.ncbi.nlm.nih.gov/gene/?term=100513065
100513111	ENSSSCG00000011594	NR2C2	http://www.ncbi.nlm.nih.gov/gene/?term=100513111
100513231	ENSSSCG00000017561	ABCC3	http://www.ncbi.nlm.nih.gov/gene/?term=100513231
100513322	ENSSSCG00000027287	TMEM189	http://www.ncbi.nlm.nih.gov/gene/?term=100513322
100513346	ENSSSCG00000007947		http://www.ncbi.nlm.nih.gov/gene/?term=100513346
100513521	ENSSSCG00000013444	BTBD2	http://www.ncbi.nlm.nih.gov/gene/?term=100513521
100513526	ENSSSCG00000014249	MARCH3	http://www.ncbi.nlm.nih.gov/gene/?term=100513526
100513532	ENSSSCG00000008147	FHL2	http://www.ncbi.nlm.nih.gov/gene/?term=100513532
100513591	ENSSSCG00000038549	ZFP36L2	http://www.ncbi.nlm.nih.gov/gene/?term=100513591
100513629	ENSSSCG00000015973	ATP5G3	http://www.ncbi.nlm.nih.gov/gene/?term=100513629
100513691	ENSSSCG00000016111	FZD7	http://www.ncbi.nlm.nih.gov/gene/?term=100513691
100513746	ENSSSCG00000024596	NOCT	http://www.ncbi.nlm.nih.gov/gene/?term=100513746
100513798	ENSSSCG00000003648	RRAGC	http://www.ncbi.nlm.nih.gov/gene/?term=100513798
100513944	NA	NA	http://www.ncbi.nlm.nih.gov/gene/?term=100513944
100513964	ENSSSCG00000016750	YKT6	http://www.ncbi.nlm.nih.gov/gene/?term=100513964
100514028	ENSSSCG00000005656		http://www.ncbi.nlm.nih.gov/gene/?term=100514028
100514109	NA	NA	http://www.ncbi.nlm.nih.gov/gene/?term=100514109
100514210	ENSSSCG00000012847	TALDO1	http://www.ncbi.nlm.nih.gov/gene/?term=100514210
100514246	NA	NA	http://www.ncbi.nlm.nih.gov/gene/?term=100514246
100514251	ENSSSCG00000011602	XPC	http://www.ncbi.nlm.nih.gov/gene/?term=100514251
100514255	ENSSSCG00000034293	ARL4C	http://www.ncbi.nlm.nih.gov/gene/?term=100514255
100514347	ENSSSCG00000000104	DDX17	http://www.ncbi.nlm.nih.gov/gene/?term=100514347
100514403	ENSSSCG00000005906	CPSF1	http://www.ncbi.nlm.nih.gov/gene/?term=100514403
100514409	ENSSSCG00000003301	PPP6R1	http://www.ncbi.nlm.nih.gov/gene/?term=100514409
100514413	ENSSSCG00000001689	GTPBP2	http://www.ncbi.nlm.nih.gov/gene/?term=100514413
100514459	NA	NA	http://www.ncbi.nlm.nih.gov/gene/?term=100514459
100514493	ENSSSCG00000011676		http://www.ncbi.nlm.nih.gov/gene/?term=100514493
100514609	NA	NA	http://www.ncbi.nlm.nih.gov/gene/?term=100514609
100514648	ENSSSCG00000023837	WFDC1	http://www.ncbi.nlm.nih.gov/gene/?term=100514648
100514824	ENSSSCG00000014071	BTF3	http://www.ncbi.nlm.nih.gov/gene/?term=100514824
100514865	ENSSSCG00000015424	PSMC2	http://www.ncbi.nlm.nih.gov/gene/?term=100514865
100514935	ENSSSCG00000012247	ATP6AP2	http://www.ncbi.nlm.nih.gov/gene/?term=100514935
100515041	ENSSSCG00000009192	PDLIM5	http://www.ncbi.nlm.nih.gov/gene/?term=100515041
100515138	ENSSSCG00000006612	S100A10	http://www.ncbi.nlm.nih.gov/gene/?term=100515138
100515165	ENSSSCG00000017366	HDAC5	http://www.ncbi.nlm.nih.gov/gene/?term=100515165
100515207	ENSSSCG00000002954	SPINT2	http://www.ncbi.nlm.nih.gov/gene/?term=100515207
100515237	ENSSSCG00000011395	RBM5	http://www.ncbi.nlm.nih.gov/gene/?term=100515237
100515290	NA	NA	http://www.ncbi.nlm.nih.gov/gene/?term=100515290
100515360	NA	NA	http://www.ncbi.nlm.nih.gov/gene/?term=100515360
100515361	NA	NA	http://www.ncbi.nlm.nih.gov/gene/?term=100515361
100515451	ENSSSCG00000016912	PLPP1	http://www.ncbi.nlm.nih.gov/gene/?term=100515451
100515455	ENSSSCG00000016572	TNPO3	http://www.ncbi.nlm.nih.gov/gene/?term=100515455
100515483	ENSSSCG00000036658		http://www.ncbi.nlm.nih.gov/gene/?term=100515483
100515571	NA	NA	http://www.ncbi.nlm.nih.gov/gene/?term=100515571
100515576	ENSSSCG00000017866	TAX1BP3	http://www.ncbi.nlm.nih.gov/gene/?term=100515576
100515580	ENSSSCG00000011535	ARL8B	http://www.ncbi.nlm.nih.gov/gene/?term=100515580
100515610	ENSSSCG00000000697	CHD4	http://www.ncbi.nlm.nih.gov/gene/?term=100515610
100515756	NA	NA	http://www.ncbi.nlm.nih.gov/gene/?term=100515756
100515877	ENSSSCG00000013523	SAFB2	http://www.ncbi.nlm.nih.gov/gene/?term=100515877
100515946	ENSSSCG00000021845	ATXN2L	http://www.ncbi.nlm.nih.gov/gene/?term=100515946
100515954	ENSSSCG00000021259	CDA	http://www.ncbi.nlm.nih.gov/gene/?term=100515954
100516044	ENSSSCG00000011997	CHMP2B	http://www.ncbi.nlm.nih.gov/gene/?term=100516044
100516279	NA	NA	http://www.ncbi.nlm.nih.gov/gene/?term=100516279
100516289	ENSSSCG00000011133	PFKFB3	http://www.ncbi.nlm.nih.gov/gene/?term=100516289
100516295	ENSSSCG00000011613	H1FX	http://www.ncbi.nlm.nih.gov/gene/?term=100516295
100516312	NA	NA	http://www.ncbi.nlm.nih.gov/gene/?term=100516312
100516361	ENSSSCG00000007736	TMEM248	http://www.ncbi.nlm.nih.gov/gene/?term=100516361
100516459	ENSSSCG00000033321	GAS1	http://www.ncbi.nlm.nih.gov/gene/?term=100516459
100516488	ENSSSCG00000007803	TUFM	http://www.ncbi.nlm.nih.gov/gene/?term=100516488
100516506	ENSSSCG00000010824	RAB3GAP2	http://www.ncbi.nlm.nih.gov/gene/?term=100516506
100516520	ENSSSCG00000015988	HNRNPA3	http://www.ncbi.nlm.nih.gov/gene/?term=100516520
100516540	ENSSSCG00000013627	PRKCSH	http://www.ncbi.nlm.nih.gov/gene/?term=100516540
100516558	ENSSSCG00000003183	RRAS	http://www.ncbi.nlm.nih.gov/gene/?term=100516558
100516578	ENSSSCG00000011928	CCDC80	http://www.ncbi.nlm.nih.gov/gene/?term=100516578
100516663	ENSSSCG00000013263	CREB3L1	http://www.ncbi.nlm.nih.gov/gene/?term=100516663
100516678	NA	NA	http://www.ncbi.nlm.nih.gov/gene/?term=100516678
100516767	ENSSSCG00000007272	CHMP4B	http://www.ncbi.nlm.nih.gov/gene/?term=100516767
100516776	NA	NA	http://www.ncbi.nlm.nih.gov/gene/?term=100516776
100516779	ENSSSCG00000013391		http://www.ncbi.nlm.nih.gov/gene/?term=100516779
100516830	ENSSSCG00000011407	RASSF1	http://www.ncbi.nlm.nih.gov/gene/?term=100516830
100516870	ENSSSCG00000015106	HYOU1	http://www.ncbi.nlm.nih.gov/gene/?term=100516870
100516936	ENSSSCG00000011616	COPG1	http://www.ncbi.nlm.nih.gov/gene/?term=100516936
100516956	ENSSSCG00000013661	EIF3G	http://www.ncbi.nlm.nih.gov/gene/?term=100516956
100516959	ENSSSCG00000022048	REEP5	http://www.ncbi.nlm.nih.gov/gene/?term=100516959
100516968	ENSSSCG00000008468	PKDCC	http://www.ncbi.nlm.nih.gov/gene/?term=100516968
100517038	ENSSSCG00000003591	PUM1	http://www.ncbi.nlm.nih.gov/gene/?term=100517038
100517041	ENSSSCG00000008756	DHX15	http://www.ncbi.nlm.nih.gov/gene/?term=100517041
100517095	ENSSSCG00000030608	METAP2	http://www.ncbi.nlm.nih.gov/gene/?term=100517095
100517098	ENSSSCG00000002963	EIF3K	http://www.ncbi.nlm.nih.gov/gene/?term=100517098
100517121	NA	NA	http://www.ncbi.nlm.nih.gov/gene/?term=100517121
100517166	ENSSSCG00000001038		http://www.ncbi.nlm.nih.gov/gene/?term=100517166
100517306	ENSSSCG00000017713	PEX12	http://www.ncbi.nlm.nih.gov/gene/?term=100517306
100517310	ENSSSCG00000012001	ROBO1	http://www.ncbi.nlm.nih.gov/gene/?term=100517310
100517374	ENSSSCG00000012074		http://www.ncbi.nlm.nih.gov/gene/?term=100517374
100517377	ENSSSCG00000016330		http://www.ncbi.nlm.nih.gov/gene/?term=100517377
100517442	ENSSSCG00000012328	HUWE1	http://www.ncbi.nlm.nih.gov/gene/?term=100517442
100517457	ENSSSCG00000013883	COLGALT1	http://www.ncbi.nlm.nih.gov/gene/?term=100517457
100517459	ENSSSCG00000014072	ENC1	http://www.ncbi.nlm.nih.gov/gene/?term=100517459
100517522	ENSSSCG00000008221	KDM3A	http://www.ncbi.nlm.nih.gov/gene/?term=100517522
100517599	ENSSSCG00000011013	WAC	http://www.ncbi.nlm.nih.gov/gene/?term=100517599
100517703	NA	NA	http://www.ncbi.nlm.nih.gov/gene/?term=100517703
100517710	ENSSSCG00000006553	UBAP2L	http://www.ncbi.nlm.nih.gov/gene/?term=100517710
100517722	NA	NA	http://www.ncbi.nlm.nih.gov/gene/?term=100517722
100517777	NA	NA	http://www.ncbi.nlm.nih.gov/gene/?term=100517777
100517815	ENSSSCG00000014559	PSMD13	http://www.ncbi.nlm.nih.gov/gene/?term=100517815
100517877	ENSSSCG00000012985	LTBP3	http://www.ncbi.nlm.nih.gov/gene/?term=100517877
100517974	ENSSSCG00000010576	NOLC1	http://www.ncbi.nlm.nih.gov/gene/?term=100517974
100518017	ENSSSCG00000000968	SBF1	http://www.ncbi.nlm.nih.gov/gene/?term=100518017
100518030	ENSSSCG00000015434		http://www.ncbi.nlm.nih.gov/gene/?term=100518030
100518125	ENSSSCG00000000633	YBX3	http://www.ncbi.nlm.nih.gov/gene/?term=100518125
100518132	NA	NA	http://www.ncbi.nlm.nih.gov/gene/?term=100518132
100518176	ENSSSCG00000013475	NCLN	http://www.ncbi.nlm.nih.gov/gene/?term=100518176
100518206	ENSSSCG00000014568	ST5	http://www.ncbi.nlm.nih.gov/gene/?term=100518206
100518225	ENSSSCG00000017106	MED10	http://www.ncbi.nlm.nih.gov/gene/?term=100518225
100518336	ENSSSCG00000009851		http://www.ncbi.nlm.nih.gov/gene/?term=100518336
100518364	ENSSSCG00000007812	XPO6	http://www.ncbi.nlm.nih.gov/gene/?term=100518364
100518405	ENSSSCG00000017104	NSUN2	http://www.ncbi.nlm.nih.gov/gene/?term=100518405
100518427	ENSSSCG00000000368	MMP19	http://www.ncbi.nlm.nih.gov/gene/?term=100518427
100518449	ENSSSCG00000017514	KPNB1	http://www.ncbi.nlm.nih.gov/gene/?term=100518449
100518462	NA	NA	http://www.ncbi.nlm.nih.gov/gene/?term=100518462
100518521	ENSSSCG00000016911	SKIV2L2	http://www.ncbi.nlm.nih.gov/gene/?term=100518521
100518544	ENSSSCG00000038912	IFITM3	http://www.ncbi.nlm.nih.gov/gene/?term=100518544
100518545	ENSSSCG00000007743		http://www.ncbi.nlm.nih.gov/gene/?term=100518545
100518571	ENSSSCG00000011074	ARHGAP21	http://www.ncbi.nlm.nih.gov/gene/?term=100518571
100518613	ENSSSCG00000003798	SERBP1	http://www.ncbi.nlm.nih.gov/gene/?term=100518613
100518647	ENSSSCG00000013720		http://www.ncbi.nlm.nih.gov/gene/?term=100518647
100518698	ENSSSCG00000016781	TRIO	http://www.ncbi.nlm.nih.gov/gene/?term=100518698
100518876	ENSSSCG00000031337	SNX18	http://www.ncbi.nlm.nih.gov/gene/?term=100518876
100519005	ENSSSCG00000004958	PIAS1	http://www.ncbi.nlm.nih.gov/gene/?term=100519005
100519091	NA	NA	http://www.ncbi.nlm.nih.gov/gene/?term=100519091
100519172	ENSSSCG00000029251		http://www.ncbi.nlm.nih.gov/gene/?term=100519172
100519240	ENSSSCG00000026169	MFSD12	http://www.ncbi.nlm.nih.gov/gene/?term=100519240
100519249	ENSSSCG00000008274	DCTN1	http://www.ncbi.nlm.nih.gov/gene/?term=100519249
100519262	ENSSSCG00000001991	DHRS1	http://www.ncbi.nlm.nih.gov/gene/?term=100519262
100519301	ENSSSCG00000033450	PDAP1	http://www.ncbi.nlm.nih.gov/gene/?term=100519301
100519386	ENSSSCG00000017867	EMC6	http://www.ncbi.nlm.nih.gov/gene/?term=100519386
100519485	ENSSSCG00000000379	ESYT1	http://www.ncbi.nlm.nih.gov/gene/?term=100519485
100519490	ENSSSCG00000003682	ANKRD12	http://www.ncbi.nlm.nih.gov/gene/?term=100519490
100519625	ENSSSCG00000009934		http://www.ncbi.nlm.nih.gov/gene/?term=100519625
100519837	ENSSSCG00000000019	NUP50	http://www.ncbi.nlm.nih.gov/gene/?term=100519837
100519857	ENSSSCG00000014913	PICALM	http://www.ncbi.nlm.nih.gov/gene/?term=100519857
100519863	ENSSSCG00000010894	TP53BP2	http://www.ncbi.nlm.nih.gov/gene/?term=100519863
100519934	NA	NA	http://www.ncbi.nlm.nih.gov/gene/?term=100519934
100519964	NA	NA	http://www.ncbi.nlm.nih.gov/gene/?term=100519964
100520004	ENSSSCG00000038918	CTSF	http://www.ncbi.nlm.nih.gov/gene/?term=100520004
100520005	ENSSSCG00000013178	ZDHHC5	http://www.ncbi.nlm.nih.gov/gene/?term=100520005
100520104	NA	NA	http://www.ncbi.nlm.nih.gov/gene/?term=100520104
100520201	NA	NA	http://www.ncbi.nlm.nih.gov/gene/?term=100520201
100520219	ENSSSCG00000011813	P3H2	http://www.ncbi.nlm.nih.gov/gene/?term=100520219
100520233	NA	NA	http://www.ncbi.nlm.nih.gov/gene/?term=100520233
100520245	ENSSSCG00000030295		http://www.ncbi.nlm.nih.gov/gene/?term=100520245
100520250	ENSSSCG00000003199	AP2A1	http://www.ncbi.nlm.nih.gov/gene/?term=100520250
100520503	ENSSSCG00000014804	LAMTOR1	http://www.ncbi.nlm.nih.gov/gene/?term=100520503
100520507	ENSSSCG00000015576	TPR	http://www.ncbi.nlm.nih.gov/gene/?term=100520507
100520609	NA	NA	http://www.ncbi.nlm.nih.gov/gene/?term=100520609
100520645	ENSSSCG00000024696		http://www.ncbi.nlm.nih.gov/gene/?term=100520645
100520722	ENSSSCG00000013876	MYO9B	http://www.ncbi.nlm.nih.gov/gene/?term=100520722
100520774	ENSSSCG00000012772	BCAP31	http://www.ncbi.nlm.nih.gov/gene/?term=100520774
100520782	NA	NA	http://www.ncbi.nlm.nih.gov/gene/?term=100520782
100520783	ENSSSCG00000008180	EIF5B	http://www.ncbi.nlm.nih.gov/gene/?term=100520783
100520896	ENSSSCG00000014337	ETF1	http://www.ncbi.nlm.nih.gov/gene/?term=100520896
100520918	ENSSSCG00000001999		http://www.ncbi.nlm.nih.gov/gene/?term=100520918
100520950	ENSSSCG00000014371		http://www.ncbi.nlm.nih.gov/gene/?term=100520950
100520962	ENSSSCG00000003132	KDELR1	http://www.ncbi.nlm.nih.gov/gene/?term=100520962
100521086	ENSSSCG00000006776	MOV10	http://www.ncbi.nlm.nih.gov/gene/?term=100521086
100521149	NA	NA	http://www.ncbi.nlm.nih.gov/gene/?term=100521149
100521353	ENSSSCG00000004823	LRRK1	http://www.ncbi.nlm.nih.gov/gene/?term=100521353
100521394	ENSSSCG00000011158	PFKP	http://www.ncbi.nlm.nih.gov/gene/?term=100521394
100521434	ENSSSCG00000024043	ADAMTS2	http://www.ncbi.nlm.nih.gov/gene/?term=100521434
100521443	ENSSSCG00000021359	CDC42EP3	http://www.ncbi.nlm.nih.gov/gene/?term=100521443
100521498	ENSSSCG00000003267	MBOAT7	http://www.ncbi.nlm.nih.gov/gene/?term=100521498
100521499	ENSSSCG00000003612	EIF3I	http://www.ncbi.nlm.nih.gov/gene/?term=100521499
100521551	ENSSSCG00000008377	CCT4	http://www.ncbi.nlm.nih.gov/gene/?term=100521551
100521611	ENSSSCG00000014269	FNIP1	http://www.ncbi.nlm.nih.gov/gene/?term=100521611
100521659	ENSSSCG00000008311	CYP26B1	http://www.ncbi.nlm.nih.gov/gene/?term=100521659
100521716	ENSSSCG00000014343		http://www.ncbi.nlm.nih.gov/gene/?term=100521716
100521760	ENSSSCG00000016590	SND1	http://www.ncbi.nlm.nih.gov/gene/?term=100521760
100521783	ENSSSCG00000007830	RBBP6	http://www.ncbi.nlm.nih.gov/gene/?term=100521783
100521988	NA	NA	http://www.ncbi.nlm.nih.gov/gene/?term=100521988
100522004	ENSSSCG00000012957	SF3B2	http://www.ncbi.nlm.nih.gov/gene/?term=100522004
100522006	ENSSSCG00000013285	API5	http://www.ncbi.nlm.nih.gov/gene/?term=100522006
100522035	ENSSSCG00000033018	TM4SF1	http://www.ncbi.nlm.nih.gov/gene/?term=100522035
100522049	ENSSSCG00000025941	PTP4A1	http://www.ncbi.nlm.nih.gov/gene/?term=100522049
100522136	NA	NA	http://www.ncbi.nlm.nih.gov/gene/?term=100522136
100522180	ENSSSCG00000033757	FKBP2	http://www.ncbi.nlm.nih.gov/gene/?term=100522180
100522203	ENSSSCG00000015453	PDIA4	http://www.ncbi.nlm.nih.gov/gene/?term=100522203
100522208	ENSSSCG00000017346	EFTUD2	http://www.ncbi.nlm.nih.gov/gene/?term=100522208
100522239	ENSSSCG00000013094	DDB1	http://www.ncbi.nlm.nih.gov/gene/?term=100522239
100522265	NA	NA	http://www.ncbi.nlm.nih.gov/gene/?term=100522265
100522452	ENSSSCG00000014869	LRRC32	http://www.ncbi.nlm.nih.gov/gene/?term=100522452
100522628	NA	NA	http://www.ncbi.nlm.nih.gov/gene/?term=100522628
100522629	ENSSSCG00000015056	REXO2	http://www.ncbi.nlm.nih.gov/gene/?term=100522629
100522681	ENSSSCG00000003468	PLEKHM2	http://www.ncbi.nlm.nih.gov/gene/?term=100522681
100522703	ENSSSCG00000011433	WDR82	http://www.ncbi.nlm.nih.gov/gene/?term=100522703
100522714	NA	NA	http://www.ncbi.nlm.nih.gov/gene/?term=100522714
100522725	ENSSSCG00000013046		http://www.ncbi.nlm.nih.gov/gene/?term=100522725
100522794	ENSSSCG00000034105	TMEM127	http://www.ncbi.nlm.nih.gov/gene/?term=100522794
100522801	ENSSSCG00000006016	EIF3H	http://www.ncbi.nlm.nih.gov/gene/?term=100522801
100522839	ENSSSCG00000037016	ID1	http://www.ncbi.nlm.nih.gov/gene/?term=100522839
100522848	NA	NA	http://www.ncbi.nlm.nih.gov/gene/?term=100522848
100522851	ENSSSCG00000013427		http://www.ncbi.nlm.nih.gov/gene/?term=100522851
100522924	ENSSSCG00000035364		http://www.ncbi.nlm.nih.gov/gene/?term=100522924
100522934	ENSSSCG00000003332	SDF4	http://www.ncbi.nlm.nih.gov/gene/?term=100522934
100523032	ENSSSCG00000007228	HM13	http://www.ncbi.nlm.nih.gov/gene/?term=100523032
100523057	ENSSSCG00000007692	YWHAG	http://www.ncbi.nlm.nih.gov/gene/?term=100523057
100523089	ENSSSCG00000017543	CALCOCO2	http://www.ncbi.nlm.nih.gov/gene/?term=100523089
100523107	ENSSSCG00000039860		http://www.ncbi.nlm.nih.gov/gene/?term=100523107
100523244	ENSSSCG00000000107		http://www.ncbi.nlm.nih.gov/gene/?term=100523244
100523327	ENSSSCG00000010849	WDR26	http://www.ncbi.nlm.nih.gov/gene/?term=100523327
100523348	NA	NA	http://www.ncbi.nlm.nih.gov/gene/?term=100523348
100523423	ENSSSCG00000035532	ATP5D	http://www.ncbi.nlm.nih.gov/gene/?term=100523423
100523493	ENSSSCG00000000171	CKAP4	http://www.ncbi.nlm.nih.gov/gene/?term=100523493
100523510	ENSSSCG00000028720	NXN	http://www.ncbi.nlm.nih.gov/gene/?term=100523510
100523520	ENSSSCG00000032942		http://www.ncbi.nlm.nih.gov/gene/?term=100523520
100523665	ENSSSCG00000008557	EMILIN1	http://www.ncbi.nlm.nih.gov/gene/?term=100523665
100523679	ENSSSCG00000008987		http://www.ncbi.nlm.nih.gov/gene/?term=100523679
100523777	ENSSSCG00000014168	ELL2	http://www.ncbi.nlm.nih.gov/gene/?term=100523777
100523786	ENSSSCG00000000036	PACSIN2	http://www.ncbi.nlm.nih.gov/gene/?term=100523786
100523840	ENSSSCG00000031261	RHOQ	http://www.ncbi.nlm.nih.gov/gene/?term=100523840
100523859	ENSSSCG00000010911	ZNF281	http://www.ncbi.nlm.nih.gov/gene/?term=100523859
100523862	ENSSSCG00000032467	RAB5C	http://www.ncbi.nlm.nih.gov/gene/?term=100523862
100523875	ENSSSCG00000016661		http://www.ncbi.nlm.nih.gov/gene/?term=100523875
100523886	NA	NA	http://www.ncbi.nlm.nih.gov/gene/?term=100523886
100523931	ENSSSCG00000016988	ERGIC1	http://www.ncbi.nlm.nih.gov/gene/?term=100523931
100523947	ENSSSCG00000013508	SH3GL1	http://www.ncbi.nlm.nih.gov/gene/?term=100523947
100523954	ENSSSCG00000014285		http://www.ncbi.nlm.nih.gov/gene/?term=100523954
100523961	NA	NA	http://www.ncbi.nlm.nih.gov/gene/?term=100523961
100523993	ENSSSCG00000025638	UBE2Z	http://www.ncbi.nlm.nih.gov/gene/?term=100523993
100523998	NA	NA	http://www.ncbi.nlm.nih.gov/gene/?term=100523998
100524018	ENSSSCG00000008440		http://www.ncbi.nlm.nih.gov/gene/?term=100524018
100524019	NA	NA	http://www.ncbi.nlm.nih.gov/gene/?term=100524019
100524080	NA	NA	http://www.ncbi.nlm.nih.gov/gene/?term=100524080
100524086	ENSSSCG00000000522	NAP1L1	http://www.ncbi.nlm.nih.gov/gene/?term=100524086
100524115	ENSSSCG00000007097	SEC23B	http://www.ncbi.nlm.nih.gov/gene/?term=100524115
100524194	ENSSSCG00000007984	MRPL28	http://www.ncbi.nlm.nih.gov/gene/?term=100524194
100524195	ENSSSCG00000008374	B3GNT2	http://www.ncbi.nlm.nih.gov/gene/?term=100524195
100524242	ENSSSCG00000014060		http://www.ncbi.nlm.nih.gov/gene/?term=100524242
100524254	ENSSSCG00000000038	CYB5R3	http://www.ncbi.nlm.nih.gov/gene/?term=100524254
100524344	ENSSSCG00000015825	ADGRA2	http://www.ncbi.nlm.nih.gov/gene/?term=100524344
100524413	ENSSSCG00000016721	DBNL	http://www.ncbi.nlm.nih.gov/gene/?term=100524413
100524500	ENSSSCG00000003555	HMGN2	http://www.ncbi.nlm.nih.gov/gene/?term=100524500
100524544	ENSSSCG00000005706	ABL1	http://www.ncbi.nlm.nih.gov/gene/?term=100524544
100524558	ENSSSCG00000008559	TMEM214	http://www.ncbi.nlm.nih.gov/gene/?term=100524558
100524569	ENSSSCG00000001061	JARID2	http://www.ncbi.nlm.nih.gov/gene/?term=100524569
100524666	ENSSSCG00000013442	ABHD17A	http://www.ncbi.nlm.nih.gov/gene/?term=100524666
100524682	ENSSSCG00000003271	TTYH1	http://www.ncbi.nlm.nih.gov/gene/?term=100524682
100524707	ENSSSCG00000017549	PHB	http://www.ncbi.nlm.nih.gov/gene/?term=100524707
100524836	ENSSSCG00000004199	EPB41L2	http://www.ncbi.nlm.nih.gov/gene/?term=100524836
100524842	ENSSSCG00000012534	MORF4L2	http://www.ncbi.nlm.nih.gov/gene/?term=100524842
100524853	ENSSSCG00000014292	HSPA4	http://www.ncbi.nlm.nih.gov/gene/?term=100524853
100524908	ENSSSCG00000015689	DARS	http://www.ncbi.nlm.nih.gov/gene/?term=100524908
100524935	NA	NA	http://www.ncbi.nlm.nih.gov/gene/?term=100524935
100525021	ENSSSCG00000034427	MEX3C	http://www.ncbi.nlm.nih.gov/gene/?term=100525021
100525028	ENSSSCG00000012965	DRAP1	http://www.ncbi.nlm.nih.gov/gene/?term=100525028
100525048	ENSSSCG00000002776	ATP6V0D1	http://www.ncbi.nlm.nih.gov/gene/?term=100525048
100525187	ENSSSCG00000010274	SGPL1	http://www.ncbi.nlm.nih.gov/gene/?term=100525187
100525205	ENSSSCG00000012967	FOSL1	http://www.ncbi.nlm.nih.gov/gene/?term=100525205
100525209	ENSSSCG00000013753	IER2	http://www.ncbi.nlm.nih.gov/gene/?term=100525209
100525245	NA	NA	http://www.ncbi.nlm.nih.gov/gene/?term=100525245
100525303	ENSSSCG00000018041	ALDH3A2	http://www.ncbi.nlm.nih.gov/gene/?term=100525303
100525394	ENSSSCG00000008504	CRIM1	http://www.ncbi.nlm.nih.gov/gene/?term=100525394
100525404	ENSSSCG00000003432	KIAA2013	http://www.ncbi.nlm.nih.gov/gene/?term=100525404
100525434	ENSSSCG00000015888	RBMS1	http://www.ncbi.nlm.nih.gov/gene/?term=100525434
100525485	ENSSSCG00000011372	IMPDH2	http://www.ncbi.nlm.nih.gov/gene/?term=100525485
100525539	ENSSSCG00000011769	FXR1	http://www.ncbi.nlm.nih.gov/gene/?term=100525539
100525669	ENSSSCG00000033272	DNAJB6	http://www.ncbi.nlm.nih.gov/gene/?term=100525669
100525765	ENSSSCG00000023796	IL18BP	http://www.ncbi.nlm.nih.gov/gene/?term=100525765
100525766	ENSSSCG00000014878	PAK1	http://www.ncbi.nlm.nih.gov/gene/?term=100525766
100525792	ENSSSCG00000021902	GABRP	http://www.ncbi.nlm.nih.gov/gene/?term=100525792
100525843	NA	NA	http://www.ncbi.nlm.nih.gov/gene/?term=100525843
100525850	ENSSSCG00000012783	IDH3G	http://www.ncbi.nlm.nih.gov/gene/?term=100525850
100525927	ENSSSCG00000003401	KIF1B	http://www.ncbi.nlm.nih.gov/gene/?term=100525927
100525965	ENSSSCG00000016364	GPC1	http://www.ncbi.nlm.nih.gov/gene/?term=100525965
100525970	ENSSSCG00000029857		http://www.ncbi.nlm.nih.gov/gene/?term=100525970
100526009	ENSSSCG00000011229	STT3B	http://www.ncbi.nlm.nih.gov/gene/?term=100526009
100526031	ENSSSCG00000012971	EFEMP2	http://www.ncbi.nlm.nih.gov/gene/?term=100526031
100526033	ENSSSCG00000030610	FNBP4	http://www.ncbi.nlm.nih.gov/gene/?term=100526033
100526072	ENSSSCG00000017617	SCPEP1	http://www.ncbi.nlm.nih.gov/gene/?term=100526072
100526074	ENSSSCG00000017817	PRPF8	http://www.ncbi.nlm.nih.gov/gene/?term=100526074
100526132	ENSSSCG00000017156	GAA	http://www.ncbi.nlm.nih.gov/gene/?term=100526132
100526136	ENSSSCG00000017748	NF1	http://www.ncbi.nlm.nih.gov/gene/?term=100526136
100526139	NA	NA	http://www.ncbi.nlm.nih.gov/gene/?term=100526139
100620235	ENSSSCG00000025571	POLR2G	http://www.ncbi.nlm.nih.gov/gene/?term=100620235
100620503	ENSSSCG00000023920	P3H1	http://www.ncbi.nlm.nih.gov/gene/?term=100620503
100620526	NA	NA	http://www.ncbi.nlm.nih.gov/gene/?term=100620526
100620584	NA	NA	http://www.ncbi.nlm.nih.gov/gene/?term=100620584
100620658	NA	NA	http://www.ncbi.nlm.nih.gov/gene/?term=100620658
100620677	ENSSSCG00000028423	RBBP4	http://www.ncbi.nlm.nih.gov/gene/?term=100620677
100620756	ENSSSCG00000024917	LRRN4CL	http://www.ncbi.nlm.nih.gov/gene/?term=100620756
100620815	ENSSSCG00000013522	SAFB	http://www.ncbi.nlm.nih.gov/gene/?term=100620815
100620838	ENSSSCG00000023033	PARP3	http://www.ncbi.nlm.nih.gov/gene/?term=100620838
100620922	ENSSSCG00000028454	C16orf72	http://www.ncbi.nlm.nih.gov/gene/?term=100620922
100621037	ENSSSCG00000017168		http://www.ncbi.nlm.nih.gov/gene/?term=100621037
100621111	ENSSSCG00000026904	NFKBIB	http://www.ncbi.nlm.nih.gov/gene/?term=100621111
100621140	ENSSSCG00000030369	YARS	http://www.ncbi.nlm.nih.gov/gene/?term=100621140
100621165	ENSSSCG00000023110	UBXN1	http://www.ncbi.nlm.nih.gov/gene/?term=100621165
100621287	ENSSSCG00000027746	MRFAP1	http://www.ncbi.nlm.nih.gov/gene/?term=100621287
100621371	ENSSSCG00000004751	CHP1	http://www.ncbi.nlm.nih.gov/gene/?term=100621371
100621422	NA	NA	http://www.ncbi.nlm.nih.gov/gene/?term=100621422
100621425	ENSSSCG00000027455	SLC39A6	http://www.ncbi.nlm.nih.gov/gene/?term=100621425
100621541	ENSSSCG00000028878	BCAR1	http://www.ncbi.nlm.nih.gov/gene/?term=100621541
100621549	NA	NA	http://www.ncbi.nlm.nih.gov/gene/?term=100621549
100621622	ENSSSCG00000025822	SFRP1	http://www.ncbi.nlm.nih.gov/gene/?term=100621622
100621722	ENSSSCG00000011609	FBLN2	http://www.ncbi.nlm.nih.gov/gene/?term=100621722
100621779	NA	NA	http://www.ncbi.nlm.nih.gov/gene/?term=100621779
100622059	NA	NA	http://www.ncbi.nlm.nih.gov/gene/?term=100622059
100622147	ENSSSCG00000028035		http://www.ncbi.nlm.nih.gov/gene/?term=100622147
100622249	ENSSSCG00000010219	ARID5B	http://www.ncbi.nlm.nih.gov/gene/?term=100622249
100622254	ENSSSCG00000029741	RALA	http://www.ncbi.nlm.nih.gov/gene/?term=100622254
100622274	ENSSSCG00000030049	HNRNPUL1	http://www.ncbi.nlm.nih.gov/gene/?term=100622274
100622433	NA	NA	http://www.ncbi.nlm.nih.gov/gene/?term=100622433
100622445	ENSSSCG00000023803	ELK3	http://www.ncbi.nlm.nih.gov/gene/?term=100622445
100622590	ENSSSCG00000027529	BIRC3	http://www.ncbi.nlm.nih.gov/gene/?term=100622590
100622592	ENSSSCG00000021005	UBQLN1	http://www.ncbi.nlm.nih.gov/gene/?term=100622592
100622671	ENSSSCG00000012961	BANF1	http://www.ncbi.nlm.nih.gov/gene/?term=100622671
100622795	ENSSSCG00000011615	RAB7A	http://www.ncbi.nlm.nih.gov/gene/?term=100622795
100622859	ENSSSCG00000027529	BIRC3	http://www.ncbi.nlm.nih.gov/gene/?term=100622859
100622860	ENSSSCG00000030053	ARCN1	http://www.ncbi.nlm.nih.gov/gene/?term=100622860
100622930	NA	NA	http://www.ncbi.nlm.nih.gov/gene/?term=100622930
100622963	NA	NA	http://www.ncbi.nlm.nih.gov/gene/?term=100622963
100622984	ENSSSCG00000027779	TMEM259	http://www.ncbi.nlm.nih.gov/gene/?term=100622984
100622986	ENSSSCG00000025108	G6PD	http://www.ncbi.nlm.nih.gov/gene/?term=100622986
100623035	ENSSSCG00000026045		http://www.ncbi.nlm.nih.gov/gene/?term=100623035
100623068	ENSSSCG00000023556	SUPT5H	http://www.ncbi.nlm.nih.gov/gene/?term=100623068
100623187	NA	NA	http://www.ncbi.nlm.nih.gov/gene/?term=100623187
100623329	ENSSSCG00000027541	TMEM198	http://www.ncbi.nlm.nih.gov/gene/?term=100623329
100623340	ENSSSCG00000007864	GPRC5B	http://www.ncbi.nlm.nih.gov/gene/?term=100623340
100623352	ENSSSCG00000023080	TPP1	http://www.ncbi.nlm.nih.gov/gene/?term=100623352
100623407	NA	NA	http://www.ncbi.nlm.nih.gov/gene/?term=100623407
100623424	NA	NA	http://www.ncbi.nlm.nih.gov/gene/?term=100623424
100623485	NA	NA	http://www.ncbi.nlm.nih.gov/gene/?term=100623485
100623513	NA	NA	http://www.ncbi.nlm.nih.gov/gene/?term=100623513
100623607	ENSSSCG00000030421	GDI1	http://www.ncbi.nlm.nih.gov/gene/?term=100623607
100623886	ENSSSCG00000026761	CCT8	http://www.ncbi.nlm.nih.gov/gene/?term=100623886
100623923	ENSSSCG00000021620	STIP1	http://www.ncbi.nlm.nih.gov/gene/?term=100623923
100623924	ENSSSCG00000021250	FKBP9	http://www.ncbi.nlm.nih.gov/gene/?term=100623924
100624023	ENSSSCG00000022464	KBTBD2	http://www.ncbi.nlm.nih.gov/gene/?term=100624023
100624036	ENSSSCG00000026626	RER1	http://www.ncbi.nlm.nih.gov/gene/?term=100624036
100624053	ENSSSCG00000021934	OTUD5	http://www.ncbi.nlm.nih.gov/gene/?term=100624053
100624272	ENSSSCG00000030547	PIP5K1A	http://www.ncbi.nlm.nih.gov/gene/?term=100624272
100624274	ENSSSCG00000025499	FXYD5	http://www.ncbi.nlm.nih.gov/gene/?term=100624274
100624415	ENSSSCG00000032170	DAPK3	http://www.ncbi.nlm.nih.gov/gene/?term=100624415
100624451	ENSSSCG00000000071		http://www.ncbi.nlm.nih.gov/gene/?term=100624451
100624543	ENSSSCG00000014840	P4HA3	http://www.ncbi.nlm.nih.gov/gene/?term=100624543
100624675	ENSSSCG00000038089	COL18A1	http://www.ncbi.nlm.nih.gov/gene/?term=100624675
100624791	NA	NA	http://www.ncbi.nlm.nih.gov/gene/?term=100624791
100624812	NA	NA	http://www.ncbi.nlm.nih.gov/gene/?term=100624812
100624907	ENSSSCG00000029059	SSRP1	http://www.ncbi.nlm.nih.gov/gene/?term=100624907
100624989	ENSSSCG00000026931	SERTAD1	http://www.ncbi.nlm.nih.gov/gene/?term=100624989
100625022	ENSSSCG00000014828		http://www.ncbi.nlm.nih.gov/gene/?term=100625022
100625051	ENSSSCG00000035852	CSNK1D	http://www.ncbi.nlm.nih.gov/gene/?term=100625051
100625088	NA	NA	http://www.ncbi.nlm.nih.gov/gene/?term=100625088
100625171	ENSSSCG00000004441	DSE	http://www.ncbi.nlm.nih.gov/gene/?term=100625171
100625182	NA	NA	http://www.ncbi.nlm.nih.gov/gene/?term=100625182
100625594	ENSSSCG00000022454	NRBP1	http://www.ncbi.nlm.nih.gov/gene/?term=100625594
100625675	NA	NA	http://www.ncbi.nlm.nih.gov/gene/?term=100625675
100625710	NA	NA	http://www.ncbi.nlm.nih.gov/gene/?term=100625710
100625732	ENSSSCG00000024174	TGIF1	http://www.ncbi.nlm.nih.gov/gene/?term=100625732
100625917	NA	NA	http://www.ncbi.nlm.nih.gov/gene/?term=100625917
100625983	ENSSSCG00000030567	SSR3	http://www.ncbi.nlm.nih.gov/gene/?term=100625983
100626111	ENSSSCG00000027646	TIPARP	http://www.ncbi.nlm.nih.gov/gene/?term=100626111
100626205	ENSSSCG00000022317	SLC38A10	http://www.ncbi.nlm.nih.gov/gene/?term=100626205
100626247	ENSSSCG00000032436		http://www.ncbi.nlm.nih.gov/gene/?term=100626247
100626293	ENSSSCG00000029352	CCNL1	http://www.ncbi.nlm.nih.gov/gene/?term=100626293
100626451	ENSSSCG00000025534	CSE1L	http://www.ncbi.nlm.nih.gov/gene/?term=100626451
100626508	ENSSSCG00000028886	IPO7	http://www.ncbi.nlm.nih.gov/gene/?term=100626508
100626533	ENSSSCG00000023315	THOC6	http://www.ncbi.nlm.nih.gov/gene/?term=100626533
100626632	ENSSSCG00000006641	PRUNE1	http://www.ncbi.nlm.nih.gov/gene/?term=100626632
100626682	ENSSSCG00000025588	FJX1	http://www.ncbi.nlm.nih.gov/gene/?term=100626682
100626701	NA	NA	http://www.ncbi.nlm.nih.gov/gene/?term=100626701
100626738	ENSSSCG00000033332	PSMA7	http://www.ncbi.nlm.nih.gov/gene/?term=100626738
100627162	ENSSSCG00000027294	CDV3	http://www.ncbi.nlm.nih.gov/gene/?term=100627162
100627213	ENSSSCG00000026498	R3HDM2	http://www.ncbi.nlm.nih.gov/gene/?term=100627213
100627243	ENSSSCG00000008510	LTBP1	http://www.ncbi.nlm.nih.gov/gene/?term=100627243
100627455	ENSSSCG00000030535	SNX9	http://www.ncbi.nlm.nih.gov/gene/?term=100627455
100627467	ENSSSCG00000024655	PHB2	http://www.ncbi.nlm.nih.gov/gene/?term=100627467
100627508	ENSSSCG00000022301	EIF4EBP1	http://www.ncbi.nlm.nih.gov/gene/?term=100627508
100627516	ENSSSCG00000025981	SLC38A5	http://www.ncbi.nlm.nih.gov/gene/?term=100627516
100627524	ENSSSCG00000027466	PCOLCE	http://www.ncbi.nlm.nih.gov/gene/?term=100627524
100627558	ENSSSCG00000026812	EMG1	http://www.ncbi.nlm.nih.gov/gene/?term=100627558
100627682	NA	NA	http://www.ncbi.nlm.nih.gov/gene/?term=100627682
100627807	ENSSSCG00000021591		http://www.ncbi.nlm.nih.gov/gene/?term=100627807
100627921	ENSSSCG00000024793	PORCN	http://www.ncbi.nlm.nih.gov/gene/?term=100627921
100628076	ENSSSCG00000020846	SCARA3	http://www.ncbi.nlm.nih.gov/gene/?term=100628076
100628107	NA	NA	http://www.ncbi.nlm.nih.gov/gene/?term=100628107
100628131	ENSSSCG00000029082	KMT2E	http://www.ncbi.nlm.nih.gov/gene/?term=100628131
100628160	NA	NA	http://www.ncbi.nlm.nih.gov/gene/?term=100628160
100628213	ENSSSCG00000022866	NXF1	http://www.ncbi.nlm.nih.gov/gene/?term=100628213
100736655	ENSSSCG00000015618	LAMB3	http://www.ncbi.nlm.nih.gov/gene/?term=100736655
100736696	NA	NA	http://www.ncbi.nlm.nih.gov/gene/?term=100736696
100736734	ENSSSCG00000000690	MLF2	http://www.ncbi.nlm.nih.gov/gene/?term=100736734
100736775	NA	NA	http://www.ncbi.nlm.nih.gov/gene/?term=100736775
100736849	NA	NA	http://www.ncbi.nlm.nih.gov/gene/?term=100736849
100736886	ENSSSCG00000010309	ZSWIM8	http://www.ncbi.nlm.nih.gov/gene/?term=100736886
100736901	ENSSSCG00000011825	ATP13A3	http://www.ncbi.nlm.nih.gov/gene/?term=100736901
100736944	NA	NA	http://www.ncbi.nlm.nih.gov/gene/?term=100736944
100736972	NA	NA	http://www.ncbi.nlm.nih.gov/gene/?term=100736972
100737019	NA	NA	http://www.ncbi.nlm.nih.gov/gene/?term=100737019
100737027	NA	NA	http://www.ncbi.nlm.nih.gov/gene/?term=100737027
100737029	NA	NA	http://www.ncbi.nlm.nih.gov/gene/?term=100737029
100737112	NA	NA	http://www.ncbi.nlm.nih.gov/gene/?term=100737112
100737129	NA	NA	http://www.ncbi.nlm.nih.gov/gene/?term=100737129
100737165	NA	NA	http://www.ncbi.nlm.nih.gov/gene/?term=100737165
100737174	NA	NA	http://www.ncbi.nlm.nih.gov/gene/?term=100737174
100737210	ENSSSCG00000016275	NCL	http://www.ncbi.nlm.nih.gov/gene/?term=100737210
100737250	ENSSSCG00000012856	NAP1L4	http://www.ncbi.nlm.nih.gov/gene/?term=100737250
100737255	NA	NA	http://www.ncbi.nlm.nih.gov/gene/?term=100737255
100737256	ENSSSCG00000002804	CSNK2A2	http://www.ncbi.nlm.nih.gov/gene/?term=100737256
100737296	ENSSSCG00000016406	ESYT2	http://www.ncbi.nlm.nih.gov/gene/?term=100737296
100737324	ENSSSCG00000010108	KLHL22	http://www.ncbi.nlm.nih.gov/gene/?term=100737324
100737349	NA	NA	http://www.ncbi.nlm.nih.gov/gene/?term=100737349
100737477	NA	NA	http://www.ncbi.nlm.nih.gov/gene/?term=100737477
100737518	NA	NA	http://www.ncbi.nlm.nih.gov/gene/?term=100737518
100737559	ENSSSCG00000008048	RNPS1	http://www.ncbi.nlm.nih.gov/gene/?term=100737559
100737643	NA	NA	http://www.ncbi.nlm.nih.gov/gene/?term=100737643
100737717	NA	NA	http://www.ncbi.nlm.nih.gov/gene/?term=100737717
100737739	ENSSSCG00000038562	RND1	http://www.ncbi.nlm.nih.gov/gene/?term=100737739
100737758	NA	NA	http://www.ncbi.nlm.nih.gov/gene/?term=100737758
100737905	NA	NA	http://www.ncbi.nlm.nih.gov/gene/?term=100737905
100737962	ENSSSCG00000000377		http://www.ncbi.nlm.nih.gov/gene/?term=100737962
100737981	NA	NA	http://www.ncbi.nlm.nih.gov/gene/?term=100737981
100737993	ENSSSCG00000031769	CTTN	http://www.ncbi.nlm.nih.gov/gene/?term=100737993
100738012	NA	NA	http://www.ncbi.nlm.nih.gov/gene/?term=100738012
100738060	ENSSSCG00000037451	PPFIA1	http://www.ncbi.nlm.nih.gov/gene/?term=100738060
100738190	NA	NA	http://www.ncbi.nlm.nih.gov/gene/?term=100738190
100738296	NA	NA	http://www.ncbi.nlm.nih.gov/gene/?term=100738296
100738301	NA	NA	http://www.ncbi.nlm.nih.gov/gene/?term=100738301
100738309	NA	NA	http://www.ncbi.nlm.nih.gov/gene/?term=100738309
100738352	NA	NA	http://www.ncbi.nlm.nih.gov/gene/?term=100738352
100738401	NA	NA	http://www.ncbi.nlm.nih.gov/gene/?term=100738401
100738414	NA	NA	http://www.ncbi.nlm.nih.gov/gene/?term=100738414
100738487	NA	NA	http://www.ncbi.nlm.nih.gov/gene/?term=100738487
100738518	NA	NA	http://www.ncbi.nlm.nih.gov/gene/?term=100738518
100738545	ENSSSCG00000003743	GALNT1	http://www.ncbi.nlm.nih.gov/gene/?term=100738545
100738589	ENSSSCG00000037900	CCND1	http://www.ncbi.nlm.nih.gov/gene/?term=100738589
100738633	ENSSSCG00000006014	RAD21	http://www.ncbi.nlm.nih.gov/gene/?term=100738633
100738669	NA	NA	http://www.ncbi.nlm.nih.gov/gene/?term=100738669
100738698	ENSSSCG00000012886	C11orf24	http://www.ncbi.nlm.nih.gov/gene/?term=100738698
100738750	ENSSSCG00000013909	CRLF1	http://www.ncbi.nlm.nih.gov/gene/?term=100738750
100738820	NA	NA	http://www.ncbi.nlm.nih.gov/gene/?term=100738820
100738845	NA	NA	http://www.ncbi.nlm.nih.gov/gene/?term=100738845
100738859	ENSSSCG00000033736	HIST2H2BE	http://www.ncbi.nlm.nih.gov/gene/?term=100738859
100738968	ENSSSCG00000032417	NGF	http://www.ncbi.nlm.nih.gov/gene/?term=100738968
100738984	ENSSSCG00000007027	SLC20A2	http://www.ncbi.nlm.nih.gov/gene/?term=100738984
100739071	NA	NA	http://www.ncbi.nlm.nih.gov/gene/?term=100739071
100739087	ENSSSCG00000029003		http://www.ncbi.nlm.nih.gov/gene/?term=100739087
100739134	NA	NA	http://www.ncbi.nlm.nih.gov/gene/?term=100739134
100739149	NA	NA	http://www.ncbi.nlm.nih.gov/gene/?term=100739149
100739153	ENSSSCG00000001564	SRSF3	http://www.ncbi.nlm.nih.gov/gene/?term=100739153
100739326	NA	NA	http://www.ncbi.nlm.nih.gov/gene/?term=100739326
100739333	NA	NA	http://www.ncbi.nlm.nih.gov/gene/?term=100739333
100739460	NA	NA	http://www.ncbi.nlm.nih.gov/gene/?term=100739460
100739577	ENSSSCG00000008127	SNRNP200	http://www.ncbi.nlm.nih.gov/gene/?term=100739577
100739632	ENSSSCG00000027135	PPM1G	http://www.ncbi.nlm.nih.gov/gene/?term=100739632
100739633	NA	NA	http://www.ncbi.nlm.nih.gov/gene/?term=100739633
100739641	ENSSSCG00000005614	FAM129B	http://www.ncbi.nlm.nih.gov/gene/?term=100739641
100739671	NA	NA	http://www.ncbi.nlm.nih.gov/gene/?term=100739671
100739855	NA	NA	http://www.ncbi.nlm.nih.gov/gene/?term=100739855
100739860	NA	NA	http://www.ncbi.nlm.nih.gov/gene/?term=100739860
100739864	ENSSSCG00000011572	SEC13	http://www.ncbi.nlm.nih.gov/gene/?term=100739864
